# Supplementary material for: A Regulatory Hierarchy Controls the Dynamic Transcriptional Response to Extreme Oxidative Stress in Archaea
Source: PLoS Genet. 2015 Jan 8;11(1):e1004912. doi: 10.1371/journal.pgen.1004912 (PMC4287449; doi:10.1371/journal.pgen.1004912)
Supplement: S1 Table — Primers and archaeal strains used in this study. (XLS) [file pgen.1004912.s001.xls]

## Sheet: primers
Supplementary Table S1A. Primers used in this study.
Primer Name	Sequence (5' to 3')	Purpose	Genomic coordinate, 5' end*
VNG1732C bp fwda	CTGGCACCGTGATAACTG	ChIP-qPCR	1283821
VNG1732C bp reva	AGGCAATACAATCGCTCTG	ChIP-qPCR	1283736
VNG1732C 3' fwdb	CAACAGCCGCGACATACAC	ChIP-qPCR	1282703
VNG1732C 3' revb	CGGACAGCGATTGGAGTTC	ChIP-qPCR	1282558
VNG0180G bp fwda	CAAGAAAAGCGGTTCGTC	ChIP-qPCR	156592
VNG0180G bp reva	CCGGGTACACTCGTGATTG	ChIP-qPCR	156483
VNG0180G 3' fwd_3b	ACCAGCGAGAAAGAACAC	ChIP-qPCR	155182
VNG0180G 3' rev_3b	GCTGACCTTCTCCATCAC	ChIP-qPCR	155033
VNG0194H_a	TCACGATTCGCGTGTCGTCCC	For knockout; anneals at 5' end of sequence 500 bp upstream of VNG0194H ORF.	167003
VNG0194H_b	CCGGAGTGTCACACGCTCCAT	For knockout; anneals at 3' end of sequence 500 bp upstream of VNG0194H ORF.	166645
VNG0194H_c	GAGCGTGTGACACTCCGGTAACCATGCAAGATATCGTCC	For knockout; anneals at 5' end of sequence 500 bp downstream of VNG0194H ORF.	166338
VNG0194H_d	CTCGGCTTTGACCGTGCGAGC	For knockout; anneals at 3' end of sequence 500 bp downstream of VNG0194H ORF.	165836
VNG0917G_a	TGGACTGTCCACGCGCGGACG	For knockout; anneals at 5' end of sequence 500 bp upstream of hrg (VNG0917G) ORF.	36495
VNG0917G_b	AAACTCGTTCCGGTGTCTCAT	For knockout; anneals at 3' end of sequence 500 bp upstream of hrg ORF.	696976
VNG0917G_c	AGACACCGGAACGAGTTTTAGCCGACGGGATGCCGCCAC	For knockout; anneals at 5' end of sequence 500 bp downstream of hrg ORF.	696357
VNG0917G_d	CGTGCGTGATCGCGGTCGGAG	For knockout; anneals at 3' end of sequence 500 bp downstream of hrg ORF.	695855
VNG0194_fwd	ATGGAGCGTGTGACACTCCGGATTC	Amplify VNG0194H from genome for complementation plasmid	166503
VNG0194_rev	AACTTTCGCCCAGCTCTTTGC	Amplify VNG0194H from genome for complementation plasmid	166339
vng2094Gcis_seqfwd	CCCTCCCATGCCACTCTTCACACGCGGTACGGTGTAAGTGATTGCGATGCGAGACAGAAT	Gibson assembly, promoter-reporter fusion construct	N/A
2094Gcis_seqrev	TGAAAAGTTCTTCTCCTTTACTCATGAATTTCGAGAGTTTGGAGGTGGTTCGAGACCG	Gibson assembly, promoter-reporter fusion construct	N/A
a) for amplification of the binding peak (bp) region
b) for amplification of the 3' region of the binding peak
*chromosomal position

## Sheet: strains
Supplementary Table S1B. Strains and plasmids used in this study.
Name	Genotype	Description	Origin / reference
Halobacterium salinarum NRC-1	NRC-1	Wild type	ATCC
H. salinarum parent strain	NRC-1 ∆ura3	∆VNG1673G (ura3) deletion strain, parent for generating knockouts	Peck et al., 2000
∆rosR	NRC-1 ∆ura3∆rosR	∆VNG0258H (rosR) deletion strain	Sharma et al., 2012
∆hrg	NRC-1 ∆ura3∆hrg	∆VNG0917G (hrg) deletion strain	This study
∆VNG0194H	NRC-1 ∆ura3∆VNG0194H	∆VNG0194H deletion strain	This study
pRosR	NRC-1 pMTFVNG0258H:c-myc	Wild type H. salinarum harboring the VNG0258H gene on a low-copy plasmid tagged with the c-myc epitope for ChIP-chip and ChIP-qPCR experiments.	Sharma et al., 2012
AKS18	NRC-1 ∆ura3 pMTF P2094G::1044GFP	∆ura3 parent strain harboring a low-copy plasmid expressing GFP from the VNG2094G minimal promoter	This study
AKS19	NRC-1 ∆ura3∆rosR pMTF P2094G::1044GFP	∆ura3∆rosR deletion strain harboring a low-copy plasmid expressing GFP from the VNG2094G minimal promoter	This study
pMTF_1044GFP_CHA	NRC-1 ∆ura3 pMTF1044GFP	∆ura3 parent strain harboring the GFP empty vector. Negative control for GFP background expression.	Schmid et al., 2009
pMTF_Pfdx::1044GFP_CHA	NRC-1 ∆ura3 pMTF Pfdx::1044GFP	∆ura3 parent strain harboring a low-copy plasmid expressing GFP from the fdx (VNG2293G) strong constitutive promoter. Positive control for promoter activity.	This study
∆VNG0194H compl.	∆ura3∆VNG0194H pMTFVNG0194::Nhis	∆VNG0194H deletion strain with VNG0194H expressed in trans	This study
∆hrg compl.	∆ura3∆hrg pMTFhrg::Cmyc	∆hrg deletion strain with wild type copy of hrg expressed in trans	This study
