# Supplementary material for: A Regulatory Hierarchy Controls the Dynamic Transcriptional Response to Extreme Oxidative Stress in Archaea
Source: PLoS Genet. 2015 Jan 8;11(1):e1004912. doi: 10.1371/journal.pgen.1004912 (PMC4287449; doi:10.1371/journal.pgen.1004912)
Supplement: S3 Table — Detailed annotations for genes nearby RosR binding sites. (XLS) [file pgen.1004912.s003.xls]

## Sheet: legend
Supplementary Table S3. Detailed annotations for RosR binding sites
Column name	Definition
ORF_Name	H. salinarum gene unique identifier (Ng et al., 2000)
Gene_alias	common name of gene
Genomic_element	On which of the chromosome, megaplasmid pNRC100, or pNRC200, the gene is located
Genbank_ID	NCBI unique identifier
ORF_coordinates	Genome location for gene
Putative_function (Baliga genome database, baliga.systemsbiology.net)	Functional annotation, Baliga lab database
GE-ChIP_correlation_(ura3)	Spearman correlation between gene expression vs RosR binding dynamics in response to H2O2 in the parent strain
RosR.regulation.predicted.by.EGRIN	Boolean indicating whether the observed RosR-gene interaction was observed in the stastically inferred gene regulatory network for H. salinarum (Bonneau et al., 2007).
arCOG_ID	archaeal clusters of orthologous gene ontology functional unique identifier (Wolf et al., 2012).
functional_class	arCOG functional category designation
funclass_name	definition of arCOG functional category designations
arcog_name	Functional annotation, arCOG database.

## Sheet: Table S3
Supplementary Table S3. Detailed annotations for RosR binding sites
ORF_Name	Gene_alias	Genomic_element	Genbank_ID	ORF_coordinates	Putative_function (Baliga genome database, baliga.systemsbiology.net)	GE-ChIP_correlation_(ura3)	RosR.regulation.predicted.by.EGRIN	arCOG_ID	functional_class	funclass_name	arcog_name
VNG0016H	VNG0016H	Chromosome	15789352	14180..13809		0.210819	0	arCOG02750		NA	Predicted transcriptional regulator, HTH
VNG0017H	VNG0017H	Chromosome	15789353	14484..14780		0.210819	0	arCOG09184		NA	Uncharacterized conserved protein
VNG0020H	VNG0020H	Chromosome	15789356	16051..15419		0.258199	0	arCOG09187		NA	Uncharacterized conserved protein
VNG0030H	VNG0030H	Chromosome	15789366	26201..26596		0.258199	0	arCOG09193		NA	Uncharacterized conserved protein
VNG0032H	VNG0032H	Chromosome	15789368	29046..29429		0.774597	0	arCOG09194		NA	Uncharacterized conserved protein
VNG0037H	VNG0037H	Chromosome	15789372	31838..32086		0.258199	1	arCOG02413	S	Function unknown	Predicted nuclease of the RNAse H fold, HicB family
VNG0038H	VNG0038H	Chromosome	15789373	32101..32355		-0.258199	1	arCOG03087	N	Cell motility	Predicted RNA binding protein (dsRBD-like fold), HicA family
VNG0039H	VNG0039H	Chromosome	15789374	32890..32555	putative transcription regulator, ArsR Predicted transcriptional regulators (COG0640)	0.774597	0	arCOG02749	K	Transcription	Predicted transcriptional regulator
VNG0043H	VNG0043H	Chromosome	15789378	36321..36713		-0.632456	0	arCOG02759	L	Replication; recombination and repair	Transposase
VNG0045C	VNG0045C	Chromosome	15789380	38017..39432	putative cdc6-related protein, AAA-type ATPase family	-0.258199	1	arCOG00467	LO	NA	Cdc6-related protein, AAA superfamily ATPase
VNG0049H	VNG0049H	Chromosome	15789383	41880..42659	Protein-L-Isoaspartate O-Methyltransferase (catalyzes protein repair)	-0.258199	0	arCOG07579	QR	NA	SAM-dependent methyltransferase
VNG0050C	VNG0050C	Chromosome	15789384	42707..44149	putative membrane protein involved in teichoic acid and exopolysaccharide export.	0.210819	0	arCOG02209	R	General function prediction only	Polysaccharide biosynthesis protein, Mvin family
VNG0051G	rfbU1	Chromosome	15789385	45456..44245	LPS biosynthesis	0.258199	0	arCOG01408	M	Cell wall/membrane/envelope biogenesis	Glycosyltransferase
VNG0053H	VNG0053H	Chromosome	15789387	48767..49222		0.774597	0	arCOG04525/2		NA	NA
VNG0057H	VNG0057H	Chromosome	15789391	53192..54367		0.6	0	arCOG08190	M	Cell wall/membrane/envelope biogenesis	O-antigen ligase related enzyme
VNG0058H	VNG0058H	Chromosome	15789392	55745..54696		0.8	0	arCOG06399	M	Cell wall/membrane/envelope biogenesis	Glycosyltransferases of PMT family
VNG0076H	VNG0076H	Chromosome	15789408	69419..69300		-0.2	0			NA	NA
VNG0106G	rmeM	Chromosome	15789429	87668..89167	Type I restriction modification enzyme, M subunit	0	0	arCOG02632	V	Defense mechanisms	Type I restriction-modification system methyltransferase subunit
VNG0107G	rmeS	Chromosome	15789430	89160..90587	Type I restriction modification enzyme, S subunit	0.8	0	arCOG02626	V	Defense mechanisms	Restriction endonuclease S subunit
VNG0108G	rneR	Chromosome	15789431	90639..93641	Type I restriction modification enzyme, R subunit	-0.2	0	arCOG00878	V	Defense mechanisms	Type I site-specific restriction-modification system, R (restriction) subunit or related helicase
VNG0110C	VNG0110C	Chromosome	15789432	93634..94359	Putative metal-dependent hydrolase	0.8	0	arCOG02625	R	General function prediction only	Predicted metal-dependent hydrolase
VNG0116H	VNG0116H	Chromosome	15789436	101715..100891		0.105409	0	arCOG09199		NA	Uncharacterized conserved protein
VNG0119H	VNG0119H	Chromosome	15789439	103021..102863		0.737865	0	arCOG09202		NA	Uncharacterized conserved protein
VNG0129G	hsp4	Chromosome	15789447	108694..109563	Heat shock protein	0	1	arCOG01331	O	Posttranslational modification; protein turnover; chaperones	Zn-dependent protease with chaperone function
VNG0139H	VNG0139H	Chromosome	15789455	116234..116758		0.8	0	arCOG09206		NA	Uncharacterized conserved protein
VNG0180G	hop	Chromosome	15789491	156505..155681	Halorhodopsin precursor (HR)	1	0	arCOG02811	R	General function prediction only	Bacteriorhodopsin
VNG0181G	lpl	Chromosome	15789492	156613..157431	Lipoate protein ligase	-0.6	0	arCOG01939	H	Coenzyme transport and metabolism	Lipoate-protein ligase A
VNG0192G	ftsZ2	Chromosome	15789500	166279..165152	Cell division protein ftsZ homolog	-0.316228	1	arCOG02201	D	Cell cycle control; cell division; chromosome partitioning	Cell division GTPase
VNG0194H	VNG0194H	Chromosome	15789501	166503..166336	putative transcription regulator of the CopG family	1	1	arCOG01009	K	Transcription	Ribbon-helix-helix protein, copG family
VNG0200C	VNG0200C	Chromosome	15789507	171424..170747		-0.774597	0	arCOG03933		NA	Uncharacterized conserved protein
VNG0207H	VNG0207H	Chromosome	15789511	175115..175471	putative molybdenum cofactor biosynthesis protein	-0.210819	1			NA	NA
VNG0208H	VNG0208H	Chromosome	15789512	175471..175920		-0.2	1			NA	NA
VNG0209H	xerC	Chromosome	15789513	175913..176947	putative integrase	0.4	1	arCOG01241	L	Replication; recombination and repair	Integrase
VNG0212H	VNG0212H	Chromosome	15789515	177587..178354		-0.774597	0	arCOG07632		NA	Uncharacterized conserved protein
VNG0215C	VNG0215C	Chromosome	15789518	183489..180916		0.774597	0	arCOG06914/1		NA	NA
VNG0216H	VNG0216H	Chromosome	15789519	183858..183649		0	0			NA	NA
VNG0217H	VNG0217H	Chromosome	15789520	184345..184965		-0.258199	0	arCOG10137		NA	Uncharacterized conserved protein
VNG0258H	VNG0258H	Chromosome	15789549	210989..210639	putative transcription regulator RosR (PadR family)	-0.2	1	arCOG00006	K	Transcription	Predicted transcriptional regulator, PadR family
VNG0259G	ipp	Chromosome	15789550	211101..211634	Inorganic pyrophosphatase	0.6	1	arCOG01711	C	Energy production and conversion	Inorganic pyrophosphatase
VNG0285C	VNG0285C	Chromosome	15789568	229052..229441	transposase	0.105409	0	arCOG02759	L	Replication; recombination and repair	Transposase
VNG0286C	VNG0286C	Chromosome	15789569	229443..230597	probable transposase	-0.8	0	arCOG00679	L	Replication; recombination and repair	Transposase
VNG0594H	VNG0594H	Chromosome	15789801	454135..454461		-0.948683	0	arCOG09229		NA	Uncharacterized conserved protein
VNG0726C	VNG0726C	Chromosome	15789901	547578..546988	putative transcription regulator (TetR family)	-0.105409	0	arCOG02646	K	Transcription	Transcriptional regulator, TetR/AcrR family
VNG0734G	tfbB	Chromosome	15789908	554386..553409	Transcription initiation factor IIB 2 (TFIIB 2)	-0.4	0	arCOG01981	K	Transcription	Transcription initiation factor TFIIIB, Brf1 subunit/Transcription initiation factor TFIIB
VNG0735G	hlx2	Chromosome	15789909	554704..555291	transcriptional regulator with response regulatory receiver domain	-0.8	0	arCOG02601	T	Signal transduction mechanisms	Rec domain
VNG0751C	VNG0751C	Chromosome	15789922	569022..569336	putative transcription regulator (PadR family)	-1	0	arCOG00005	K	Transcription	Predicted transcriptional regulator, PadR family
VNG0777G	taqD	Chromosome	15789942	584645..584205	Glycerol-3-phosphate cytidyltransferase	0.258199	0	arCOG01222	MI	NA	Cytidylyltransferase fused to conserved domain of DUF357 family
VNG0836H	VNG0836H	Chromosome	15789986	635667..636047		-0.2	0	arCOG09243		NA	Uncharacterized conserved protein
VNG0837H	VNG0837H	Chromosome	15789987	636909..637199		-0.316228	0	arCOG06216		NA	Uncharacterized conserved protein
VNG0840H	VNG0840H	Chromosome	15789989	638633..638529		-0.316228	0			NA	NA
VNG0916G	ark	Chromosome	15790044	696365..694068	Adaptive-response sensory-kinase	-0.4	0	arCOG02334	T	Signal transduction mechanisms	Signal transduction histidine kinase with PAS domain
VNG0917G	hrg	Chromosome	15790045	696996..696355	Transcriptional regulatory protein	0.2	0	arCOG02601	T	Signal transduction mechanisms	Rec domain
VNG0919G	gst	Chromosome	15790047	698097..698786	Galactosyltransferase homolog	-0.316228	0	arCOG00895	M	Cell wall/membrane/envelope biogenesis	Glycosyltransferase
VNG0970G	cheC1	Chromosome	15790088	739835..739248	CHEA histidine kinase (Chemotaxis protein)	-0.4	0	arCOG02381	NT	NA	Chemotaxis protein CheC, inhibitor of MCP methylation
VNG0971G	cheA	Chromosome	15790089	741844..739838	Chemotaxis protein	0.8	0	arCOG04403	NT	NA	Chemotaxis protein histidine kinase or related kinase
VNG0973G	cheB	Chromosome	15790090	742889..741846	Protein-glutamate methylesterase	0.8	0	arCOG02382	NT	NA	Chemotaxis response regulator containing a CheY-like receiver domain and a methylesterase domain
VNG0974G	cheY	Chromosome	15790091	743248..742886	CHEY and CHEB genes (Chemotaxis protein)	0	1	arCOG02391	T	Signal transduction mechanisms	Rec domain
VNG0976G	cheW1	Chromosome	15790092	743831..743295	Chemotaxis protein	0.8	1	arCOG02395	NT	NA	Chemotaxis signal transduction protein
VNG0985H	VNG0985H	Chromosome	15790098	749392..751398		-0.774597	0	arCOG07786	K	Transcription	Predicted Helicase fused to HTH domain
VNG0987H	VNG0987H	Chromosome	15790100	753131..753547		-0.258199	0	arCOG09248		NA	Uncharacterized conserved protein
VNG0988H	VNG0988H	Chromosome	15790101	754149..754391		0.774597	0	arCOG03949/2		NA	NA
VNG0991H	VNG0991H	Chromosome	15790104	757016..756675		0.316228	0	arCOG09250		NA	Uncharacterized conserved protein
VNG0995H	VNG0995H	Chromosome	15790108	760365..760553		0.258199	1	arCOG09253		NA	Uncharacterized conserved protein
VNG1001G	guaB	Chromosome	15790114	768538..766955	Inosine monophosphate dehydrogenase	0.4	1	arCOG00612	F	Nucleotide transport and metabolism	IMP dehydrogenase/GMP reductase
VNG1006H	VNG1006H	Chromosome	15790118	770827..771546		0.8	0	arCOG06152		NA	Uncharacterized conserved protein
VNG1008G	flaA1a	Chromosome	15790120	773360..773950	Flagellin A1 precursor	-0.258199	1	arCOG01829	N	Cell motility	Archaeal flagellins
VNG1020C	VNG1020C	Chromosome	15790129	782045..782896		-0.948683	0	arCOG00672	I	Lipid transport and metabolism	Phosphatidylglycerophosphate synthase
VNG1059C	VNG1059C	Chromosome	15790159	807695..806499		0.2	0	arCOG01403	M	Cell wall/membrane/envelope biogenesis	Glycosyltransferase
VNG1060H	VNG1060H	Chromosome	15790160	807925..808710		-0.8	0	arCOG01402/3		NA	NA
VNG1063H	VNG1063H	Chromosome	15790162	810761..809745		-0.774597	0	arCOG04525	P	Inorganic ion transport and metabolism	Uncharacterized conserved protein
VNG1064H	VNG1064H	Chromosome	15790163	812492..811152		-0.774597	0	arCOG04499		NA	Uncharacterized conserved protein
VNG1065C	VNG1065C	Chromosome	15790164	812621..813382		-0.774597	0	arCOG01402	QR	NA	SAM-dependent methyltransferase
VNG1066C	VNG1066C	Chromosome	15790165	813372..814280	putative glycosyltransferase involved in polysaccharide/cell wall biosynthesis.	0.316228	0	arCOG01381	M	Cell wall/membrane/envelope biogenesis	Glycosyltransferase
VNG1088C	VNG1088C	Chromosome	15790182	834178..833972		0	1	arCOG01345	S	Function unknown	Predicted transcriptional regulator
VNG1089G	purA	Chromosome	15790183	834481..835803	Adenylosuccinate synthetase	-0.8	1	arCOG04387	F	Nucleotide transport and metabolism	Adenylosuccinate synthase
VNG1090H	VNG1090H	Chromosome	15790184	835854..836057		-1	1	arCOG04124	S	Function unknown	Uncharacterized conserved protein
VNG1132G	rps13p	Chromosome	15790213	860275..860790	30S ribosomal protein S13P/S18E (HS13)	0.210819	0	arCOG01722	J	Translation; ribosomal structure and biogenesis	Ribosomal protein S13
VNG1137G	rpl18e	Chromosome	15790217	862694..863047	50S ribosomal protein L18e (HeL18)	0.316228	0	arCOG00780	J	Translation; ribosomal structure and biogenesis	Ribosomal protein L18E
VNG1214H	VNG1214H	Chromosome	15790278	914979..916109		0.8	0	arCOG06163		NA	Uncharacterized conserved protein
VNG1262G	eif2b	Chromosome	15790315	950476..950078	Probable translation initiation factor 2 beta subunit (eIF-2-beta)	0.948683	0	arCOG01640	J	Translation; ribosomal structure and biogenesis	Translation initiation factor 2, beta subunit (eIF-2beta)/eIF-5 N-terminal domain
VNG1263C	VNG1263C	Chromosome	15790316	950618..950860	Phosphotransferase system IIC components, glucose/maltose/N-acetylglucosamine-specific	0.210819	0	arCOG02254	R	General function prediction only	Predicted metal-binding protein
VNG1270H	VNG1270H	Chromosome	15790320	954315..953515		0.6	0	arCOG02829		NA	Uncharacterized conserved protein
VNG1271H	VNG1271H	Chromosome	15790321	954746..955255		-0.632456	0	arCOG04797		NA	Uncharacterized conserved protein
VNG1467G	bop	Chromosome	15790468	1089122..1089910	Bacteriorhodopsin precursor (BR)	-0.4	0	arCOG02812	R	General function prediction only	Bacteriorhodopsin
VNG1475C	VNG1475C	Chromosome	15790475	1096286..1097941		0	0	arCOG02079	M	Cell wall/membrane/envelope biogenesis	S-layer domain
VNG1476C	VNG1476C	Chromosome	15790476	1097962..1100202		-0.2	0	arCOG02174	R	General function prediction only	Predicted exporter of the RND superfamily
VNG1534H	VNG1534H	Chromosome	15790517	1143726..1143583		-0.8	0	arCOG06230		NA	Uncharacterized conserved protein
VNG1585C	VNG1585C	Chromosome	16554499	1184407..1183163	Uncharacterized conserved protein	-0.774597	0	arCOG05223	S	Function unknown	ParB-like nuclease domain containing protein fused to HNH nuclease
VNG1589C	VNG1589C	Chromosome	15790557	1188524..1188937		0.737865	0	arCOG09277		NA	Uncharacterized conserved protein
VNG1646G	trpG1	Chromosome	15790597	1225434..1224838	Anthranilate synthase beta chain	-0.258199	0	arCOG00086	EH	NA	Anthranilate/para-aminobenzoate synthase component II
VNG1647G	trpE1	Chromosome	15790598	1227014..1225431	Anthranilate synthase alpha chain	0.774597	0	arCOG02014	EH	NA	Anthranilate/para-aminobenzoate synthase component I
VNG1648G	trpF	Chromosome	15790599	1227667..1227011	N-(5'-phosphoribosyl)anthranilate isomerase	0.774597	0	arCOG01983	E	Amino acid transport and metabolism	Phosphoribosylanthranilate isomerase
VNG1649G	trpD1	Chromosome	15790600	1228674..1227664	Phosphoribosyl transferase	0.774597	0	arCOG02012	E	Amino acid transport and metabolism	Anthranilate phosphoribosyltransferase
VNG1650H	VNG1650H	Chromosome	15790601	1230340..1229492		-0.4	0	arCOG07585		NA	Uncharacterized conserved protein
VNG1654G	cdc48e	Chromosome	15790604	1233823..1232639	Cell division cycle protein	-0.4	0	arCOG06414	O	Posttranslational modification; protein turnover; chaperones	ATPase of the AAA+ class
VNG1687C	VNG1687C	Chromosome	15790630	1257755..1256502		0.4	1	arCOG00132	GEPR	NA	Permease of the major facilitator superfamily
VNG1688C	VNG1688C	Chromosome	15790631	1258177..1259028		-0.774597	0	arCOG04069	S	Function unknown	RNA methyltransferase, SPOUT superfamily
VNG1689G	rpl3p	Chromosome	15790632	1259033..1260040	50S ribosomal protein L13P	-0.258199	0	arCOG04070	J	Translation; ribosomal structure and biogenesis	Ribosomal protein L3
VNG1690G	rpl4e	Chromosome	15790633	1260044..1260796	50S ribosomal protein L4E	0.774597	0	arCOG04071	J	Translation; ribosomal structure and biogenesis	Ribosomal protein L4
VNG1691G	rpl23p	Chromosome	15790634	1260793..1261047	50S ribosomal protein L23P	0.774597	0	arCOG04072	J	Translation; ribosomal structure and biogenesis	Ribosomal protein L23
VNG1692G	rpl2p	Chromosome	15790635	1261050..1261772	50S ribosomal protein L2P	-0.258199	0	arCOG04067	J	Translation; ribosomal structure and biogenesis	Ribosomal protein L2
VNG1693G	rps19p	Chromosome	15790636	1261776..1262198	30S ribosomal protein S19P (HHAS19)	-0.258199	0	arCOG04099	J	Translation; ribosomal structure and biogenesis	Ribosomal protein S19
VNG1695G	rpl22p	Chromosome	15790637	1262202..1262672	50S ribosomal protein L22P (HHAL22)	-0.258199	0	arCOG04098	J	Translation; ribosomal structure and biogenesis	Ribosomal protein L22
VNG1697G	rps3p	Chromosome	15790638	1262672..1263580	30S ribosomal protein S3P (HS4) (HHAS3)	0.258199	0	arCOG04097/1		NA	NA
VNG1698G	rpl29p	Chromosome	15790639	1263580..1263795	50S ribosomal protein L29P (HHAL29)	-0.258199	0	arCOG00785	J	Translation; ribosomal structure and biogenesis	Ribosomal protein L29
VNG1699C	VNG1699C	Chromosome	15790640	1263804..1264175	putative RNAse P residing within ribosomal operon	0.258199	0	arCOG00784	J	Translation; ribosomal structure and biogenesis	RNase P/RNase MRP subunit p29
VNG1700G	rps17p	Chromosome	15790641	1264166..1264495	30S ribosomal protein S17 (HHAS17)	-0.774597	0	arCOG04096	J	Translation; ribosomal structure and biogenesis	Ribosomal protein S17
VNG1701G	rpl14p	Chromosome	15790642	1264495..1264893	50S ribosomal protein L14P (HHAL14)	-0.258199	0	arCOG04095	J	Translation; ribosomal structure and biogenesis	Ribosomal protein L14
VNG1702G	rpl24p	Chromosome	15790643	1264898..1265254	50S ribosomal protein L24P	-0.258199	0	arCOG04094	J	Translation; ribosomal structure and biogenesis	Ribosomal protein L24
VNG1703G	rps4e	Chromosome	15790644	1265251..1265952	30S ribosomal protein S4e	-0.774597	0	arCOG04093	J	Translation; ribosomal structure and biogenesis	Ribosomal protein S4E
VNG1705G	rpl5p	Chromosome	15790645	1265949..1266476	50S ribosomal protein L5P (HSal5)	-0.774597	0	arCOG04092	J	Translation; ribosomal structure and biogenesis	Ribosomal protein L5
VNG1706G	rps14p	Chromosome	15790646	1266473..1266631	30S ribosomal protein S14P	0.258199	0	arCOG00782/2		NA	NA
VNG1707G	rps8p	Chromosome	15790647	1266730..1267026	30S ribosomal protein S8P	-0.258199	0	NA	NA	NA	NA
VNG1709G	rpl6p	Chromosome	15790648	1267030..1267566	50S ribosomal protein L6P	0.774597	0	arCOG04090	J	Translation; ribosomal structure and biogenesis	Ribosomal protein L6P
VNG1711G	rpl32e	Chromosome	15790649	1267570..1268289	50S ribosomal protein L32E	-0.258199	0	arCOG00781	J	Translation; ribosomal structure and biogenesis	Ribosomal protein L32E
VNG1713G	rpl19e	Chromosome	15790650	1268282..1268731	Ribosomal protein L19	-0.774597	0	arCOG04089	J	Translation; ribosomal structure and biogenesis	Ribosomal protein L19E
VNG1714G	rpl18p	Chromosome	15790651	1268731..1269282	50S ribosomal protein L18P (HSal18)	-0.774597	0	arCOG04088	J	Translation; ribosomal structure and biogenesis	Ribosomal protein L18
VNG1715G	rps5p	Chromosome	15790652	1269286..1269924	30S ribosomal protein S5P	-0.774597	0	arCOG04087	J	Translation; ribosomal structure and biogenesis	Ribosomal protein S5
VNG1716G	rpl30p	Chromosome	15790653	1269924..1270388	50S ribosomal protein L30P	-0.258199	0	arCOG04086	J	Translation; ribosomal structure and biogenesis	Ribosomal protein L30
VNG1718G	rpl15p	Chromosome	15790654	1270394..1270855	50S ribosomal protein L15P	-0.774597	0	arCOG00779	J	Translation; ribosomal structure and biogenesis	Ribosomal protein L15
VNG1719G	secY	Chromosome	15790655	1270859..1272334	Protein translocase	-0.774597	0	arCOG04169	U	Intracellular trafficking; secretion; and vesicular transport	Preprotein translocase subunit SecY
VNG1732C	VNG1732C	Chromosome	15790663	1281537..1279783		-0.4	0	arCOG03128	S	Function unknown	Pentapeptide repeats containing protein
VNG1734H	VNG1734H	Chromosome	15790665	1283685..1283350		0.2	0	arCOG06246		NA	Uncharacterized conserved protein
VNG1735C	VNG1735C	Chromosome	15790666	1283837..1284622	putative molybdenum cofactor sulfurase, The MOSC domain is predicted to be a sulphur-carrier domain that delivers sulphur, from its conserved cysteine, for the formation of diverse sulphur-metal clusters.	0.2	0	arCOG04766	R	General function prediction only	Uncharacterized Fe-S protein
VNG1758H	VNG1758H	Chromosome	15790680	1296996..1297283		1	0	arCOG06246		NA	Uncharacterized conserved protein
VNG1831H	VNG1831H	Chromosome	15790735	1352415..1351798		0.105409	0	arCOG06417		NA	Uncharacterized conserved protein
VNG1835G	thrS	Chromosome	15790739	1356064..1354112	Threonyl-tRNA synthetase	0.316228	0	arCOG00401	J	Translation; ribosomal structure and biogenesis	Threonyl-tRNA synthetase
VNG1836G	cspD2	Chromosome	15790740	1356243..1356452	Cold shock protein	-0.632456	1	arCOG02984	K	Transcription	Cold shock protein, CspA family
VNG1890H	VNG1890H	Chromosome	15790781	1397820..1397374		0.4	0	arCOG09286		NA	Uncharacterized conserved protein
VNG1891H	VNG1891H	Chromosome	15790782	1398710..1399948		0	0	arCOG00367	S	Function unknown	NurA 5'-3' nuclease
VNG1973H	VNG1973H	Chromosome	15790845	1457967..1457335		0.4	0	arCOG09293		NA	Uncharacterized conserved protein
VNG1974H	VNG1974H	Chromosome	15790846	1458039..1458560		0.8	0	arCOG02425	S	Function unknown	Uncharacterized conserved protein
VNG1976H	VNG1976H	Chromosome	15790847	1458716..1458949		0.774597	0	arCOG03924/2		NA	NA
VNG1977H	VNG1977H	Chromosome	15790848	1459030..1459941		0.8	0	arCOG03296/3		NA	NA
VNG1978H	VNG1978H	Chromosome	15790849	1459955..1460374		-0.774597	0	arCOG09294		NA	Uncharacterized conserved protein
VNG2093G	glnA	Chromosome	15790934	1538115..1536751	Glutamine synthetase	-0.4	1	arCOG01909	E	Amino acid transport and metabolism	Glutamine synthetase
VNG2094G	trh4	Chromosome	15790935	1538241..1538705	Transcription regulator, PFAM1037:AsnC/Lrp family of transcription regulators\nCOG1522:Transcription regulators (PET = 72)	-0.2	1	arCOG01580	K	Transcription	Transcriptional regulator, IclR family
VNG2174H	VNG2174H	Chromosome	15791005	1607902..1607756		0.774597	1	arCOG09298		NA	Uncharacterized conserved protein
VNG2176H	VNG2176H	Chromosome	15791007	1609963..1609442		-0.4	0	arCOG09299		NA	Uncharacterized conserved protein
VNG2177H	VNG2177H	Chromosome	15791008	1610333..1609956		-0.2	0	arCOG09300		NA	Uncharacterized conserved protein
VNG2196G	hcpB	Chromosome	15791024	1627957..1627091	Halocyanin precursor-like	0.258199	0	arCOG02921/1		NA	NA
VNG2273H	VNG2273H	Chromosome	15791085	1693340..1693173		-0.737865	0	arCOG02989		NA	Uncharacterized conserved protein
VNG2292H	VNG2292H	Chromosome	15791101	1710236..1708941		0	0	arCOG08186		NA	Uncharacterized conserved protein
VNG2293G	fer2	Chromosome	15791102	1710833..1710444	Ferredoxin	0.8	1	arCOG02844	C	Energy production and conversion	Ferredoxin
VNG2294G	hisA	Chromosome	15791103	1710976..1711704	1-(5-phosphoribosyl)-5-[(5-phosphoribosylamino)methylideneamino] imidazole-4-carboxamide isomerase	0	0	arCOG00618	E	Amino acid transport and metabolism	Phosphoribosylformimino-5-aminoimidazole carboxamide ribonucleotide (ProFAR) isomerase
VNG2543C	VNG2543C	Chromosome	15791295	1906926..1906294		-0.2	1	arCOG01336	S	Function unknown	Uncharacterized conserved protein
VNG2544H	VNG2544H	Chromosome	15791296	1907088..1906993		-0.737865	0	arCOG09320		NA	Uncharacterized conserved protein
VNG2652H	VNG2652H	Chromosome	15791380	1989215..1987884		-1	0	arCOG00681	L	Replication; recombination and repair	Transposase
VNG2653C	VNG2653C	Chromosome	15791381	1989233..1989631	putative transposase	-1	0	arCOG02759	L	Replication; recombination and repair	Transposase
VNG2661G	nusA	Chromosome	15791386	1994558..1994139	NusA protein homolog	-0.2	1	arCOG01760	K	Transcription	Transcription elongation factor
VNG2662G	rpoC	Chromosome	15791387	1995751..1994558	DNA-directed RNA polymerase subunit A	0.8	1	arCOG04256	K	Transcription	DNA-directed RNA polymerase subunit A''
VNG2664G	rpoA	Chromosome	16554525	1998524..1995744	DNA-directed RNA polymerase subunit A	1	1	arCOG04257/1		NA	NA
VNG2665G	rpoB'	Chromosome	15791389	2000485..1998659	DNA-directed RNA polymerase subunit B'	-0.4	1	arCOG01762	K	Transcription	DNA-directed RNA polymerase subunit B
VNG2666G	rpoB''	Chromosome	15791390	2002058..2000487	DNA-directed RNA polymerase subunit B	0	1	arCOG01762	K	Transcription	DNA-directed RNA polymerase subunit B
VNG2668G	rpoH	Chromosome	15791391	2002286..2002059	DNA-directed RNA polymerase subunit H	0.2	1	arCOG04258	K	Transcription	DNA-directed RNA polymerase, subunit H, RpoH/RPB5
VNG5135H	VNG5135H	pNRC100	10803641	97244..97651		0.8	0	arCOG08887		NA	Uncharacterized conserved protein
VNG5144H	VNG5144H	pNRC100	10803649	114461..114742	Transcriptional regulator PadR-like family	-0.4	0	arCOG00005	K	Transcription	Predicted transcriptional regulator, PadR family
VNG5145H	VNG5145H	pNRC100	10803650	115512..115111	likely involved in protein transport, The Robetta server predicted this function based on a pdb-blast match (over residues 1-133aa) to crystal structure(1tf2A) of B. subtilis SecA protein (over residues 330-447) (complexed with ADP).	-0.316228	0	arCOG07566		NA	Iron-sulfur cluster containing transcriptional regulator
VNG5146H	VNG5146H	pNRC100	10803651	115884..116498		0.316228	0	arCOG09334		NA	Uncharacterized conserved protein
VNG5148H	VNG5148H	pNRC100	10803653	121064..122392		0.4	0	arCOG01243	L	Replication; recombination and repair	Site-specific recombinase XerC
VNG5156H	VNG5156H	pNRC100	10803659	126536..126928	potential transcriptional regulator (repressor), COG1552: transcriptional regulators (PET=15)\nRosetta predicts strong similarity to DtxR repressor family	0.8	0	arCOG02749	K	Transcription	Predicted transcriptional regulator
VNG5164C	VNG5164C	pNRC100	10803662	129183..129794		1	0	arCOG04311	R	General function prediction only	Predicted hydrolase of HD superfamily
VNG5165H	VNG5165H	pNRC100	10803663	130071..130631		0.8	0	arCOG02282	R	General function prediction only	Predicted transcriptional regulator, C-terminal HTH-like domain
VNG5168H	VNG5168H	pNRC100		131643..131122		1	0
VNG5169H	VNG5169H	pNRC100	10803665	131677..132357		0.8	0	arCOG09331		NA	Uncharacterized conserved protein
VNG5173H	VNG5173H	pNRC100		133931..133779		0.632456	0
VNG5174H	VNG5174H	pNRC100	10803667	134088..135578		-0.316228	0	arCOG07894		NA	Uncharacterized protein
VNG5180G	arsA2	pNRC100	10803670	139724..137790		0.316228	0	arCOG02849	P	Inorganic ion transport and metabolism	Oxyanion-translocating ATPase
VNG5181G	arsD	pNRC100	10803671	140051..139725		0.948683	0	arCOG06396		NA	Arsenical resistance operon trans-acting repressor ArsD
VNG5182G	arsR	pNRC100	10803672	140392..140781	transcriptional regulator, COG0640: predicted transcriptional regulators\nPFAM1022: ArsR family (includes several proteins that appear to dissociate from DNA in the presence of metal ions, functioning as repressors).	0.8	0	arCOG01680	K	Transcription	Transcriptional regulator containing HTH domain, ArsR family
VNG5197H	VNG5197H	pNRC100	10803683	149110..150270		0.2	0	arCOG03920		NA	Uncharacterized conserved protein
VNG5199H	VNG5199H	pNRC100	10803684	152609..152205		0.210819	0	arCOG09381/2		NA	NA
VNG5203C	VNG5203C	pNRC100	10803686	154508..154047		0.4	0	arCOG00467/2		NA	NA
VNG6005H	VNG6005H	pNRC200	16119982	1694..1296		0.774597	0			NA	NA
VNG6143H	VNG6143H	pNRC200	16120093	118026..114208		0.8	0	arCOG04816	U	Intracellular trafficking; secretion; and vesicular transport	TraG/TraD/VirD4 family enzyme, ATPase
VNG6148H	VNG6148H	pNRC200	16120098	124873..123755	predicted transposase	-0.258199	0	arCOG04496	L	Replication; recombination and repair	Transposase
VNG6149H	VNG6149H	pNRC200	16120099	127824..125296		-0.774597	0	arCOG09338		NA	Uncharacterized conserved protein
VNG6150G	orc1	pNRC200	16120100	129403..130329	Orc / cell division control protein 6	-0.2	0	arCOG00467	LO	NA	Cdc6-related protein, AAA superfamily ATPase
VNG6153G	sojC2	pNRC200	16120102	130856..131923	Spo0A activation inhibitor	-0.948683	1	arCOG00586	D	Cell cycle control; cell division; chromosome partitioning	ATPase involved in chromosome partitioning, ParA family
VNG6157H	VNG6157H	pNRC200	16120105	135987..135571		0.737865	0	arCOG09341		NA	Uncharacterized conserved protein
VNG6158H	VNG6158H	pNRC200	16120106	136285..136124		0.737865	0	arCOG09342		NA	Uncharacterized conserved protein
VNG6159H	VNG6159H	pNRC200	16120107	136724..136593		-0.774597	1	arCOG09343		NA	Uncharacterized conserved protein
VNG6160H	VNG6160H	pNRC200	16120108	136952..136761		-0.258199	0	arCOG09344/2		NA	NA
VNG6162H	VNG6162H	pNRC200	16120110	139074..138328		0.774597	0	arCOG09344		NA	Uncharacterized conserved protein
VNG6170H	VNG6170H	pNRC200	16120116	143415..143029		0.258199	0			NA	NA
VNG6171H	VNG6171H	pNRC200	16120117	143760..144362		-0.948683	0	arCOG02804		NA	Uncharacterized conserved protein
VNG6173C	VNG6173C	pNRC200	16120118	144372..146375		-0.632456	0	arCOG00373	D	Cell cycle control; cell division; chromosome partitioning	DNA sulfur modification protein DndD, ATPase
VNG6175G	trkA2	pNRC200	16120119	147136..146432	TRK potassium uptake system protein	0.6	0	arCOG01957	P	Inorganic ion transport and metabolism	K+ transport system, NAD-binding component
VNG6176G	kdpA	pNRC200	16120120	147474..149222	Potassium-transporting ATPase A chain	-1	0	arCOG04804	P	Inorganic ion transport and metabolism	K+-transporting ATPase, A chain
VNG6180H	VNG6180H	pNRC200	16120124	153263..153622		0.632456	0	arCOG09345		NA	Uncharacterized conserved protein
VNG6183C	VNG6183C	pNRC200	16120127	157388..156312		-0.4	0	arCOG01566/2		NA	NA
VNG6184G	cat4	pNRC200	16120128	158488..157391	Cationic amino acid transporter	0.6	0	arCOG00009/2		NA	NA
VNG6185H	VNG6185H	pNRC200	16120129	158670..158491		0.105409	0	arCOG09346		NA	Uncharacterized conserved protein
VNG6186H	VNG6186H	pNRC200	16120130	158877..159224		0.774597	0	arCOG00329/3		NA	NA
VNG6187G	orc3	pNRC200	16120131	159405..159737	Orc / cell division control protein 6	-0.774597	0	arCOG00467/2		NA	NA
VNG6193H	VNG6193H	pNRC200	16120135	162011..161733	putative transcription regulator of the CopG family, Matches COG0864: Predicted transcriptional regulators containing the CopG/Arc/MetJ DNA-binding domain and a metal-binding domain	-0.774597	0	arCOG01010	D	Cell cycle control; cell division; chromosome partitioning	Antitoxin (DNA-binding domain) of toxin-antitoxin stability system
VNG6194H	VNG6194H	pNRC200	16120136	162134..162286		0.258199	0	arCOG06215		NA	Uncharacterized conserved protein
VNG6195H	VNG6195H	pNRC200	16120137	162568..162287	putative RNA-binding protein	-0.4	0	arCOG04741		NA	Zn finger protein
VNG6198H	VNG6198H	pNRC200	16120140	164006..164173		-0.774597	0	arCOG09347		NA	Uncharacterized conserved protein
VNG6201G	hsp5	pNRC200	16120142	166840..166469	Heat shock protease protein	0.8	1	arCOG01834	O	Posttranslational modification; protein turnover; chaperones	Molecular chaperone (HSP20 family)
VNG6266H	VNG6266H	pNRC200	16120188	205846..205403		0.4	0	arCOG09353		NA	Uncharacterized conserved protein
VNG6286H	VNG6286H	pNRC200	16120201	219773..219561		0.258199	0	arCOG09355		NA	Uncharacterized conserved protein
VNG6287H	VNG6287H	pNRC200	16120202	219970..220194	possible transcriptional regulator, Rosetta predicts strong similarity to eukaryotic Retinoblastoma Tumor Suppressor protein, a transcriptional regulator\nCOGs:1522,0640	0.105409	0	arCOG00394/3		NA	NA
VNG6288C	VNG6288C	pNRC200	16120203	220233..220511	putative transcription regulator of the CopG family, This protein matches CopG Pfam signature. However, it does not match the CopG family COG.	-0.2	0	arCOG01010	D	Cell cycle control; cell division; chromosome partitioning	Antitoxin (DNA-binding domain) of toxin-antitoxin stability system
VNG6291H	VNG6291H	pNRC200	16120205	222757..222515		0.210819	0	arCOG09356		NA	Uncharacterized conserved protein
VNG6292C	VNG6292C	pNRC200	16120206	223370..222849		0.948683	0	arCOG02134	L	Replication; recombination and repair	Transposase
VNG6294G	perA	pNRC200	16120208	227172..225010	Peroxidase/catalase	0.4	1	arCOG04487	P	Inorganic ion transport and metabolism	Catalase (peroxidase I)
VNG6297C	VNG6297C	pNRC200	16120210	228687..229883		0.948683	0	arCOG02556	S	Function unknown	WD40-like repeat
VNG6298C	VNG6298C	pNRC200	16120211	230000..231550		-0.210819	0	arCOG01986	I	Lipid transport and metabolism	Acyl CoA:acetate/3-ketoacid CoA transferase
VNG6308G	gltP	pNRC200	16120218	239271..237796	Proton/sodium-glutamate symport protein	0.4	0	arCOG04335	C	Energy production and conversion	Na+/H+-dicarboxylate symporter
VNG6309G	pyrB	pNRC200	16120219	239301..240326	Aspartate carbamoyltransferase	0.4	0	arCOG00911	F	Nucleotide transport and metabolism	Aspartate carbamoyltransferase, catalytic chain
VNG6312G	argS	pNRC200	16120221	240914..242809	Arginine-tRNA synthetase	0.6	1	arCOG00487	J	Translation; ribosomal structure and biogenesis	Arginyl-tRNA synthetase
VNG6313G	nhaC3	pNRC200	16120222	244417..242960	arcD, arginine/ornithine antiporter	-0.2	1	arCOG02010	C	Energy production and conversion	Na+/H+ antiporter
VNG6318G	arcR	pNRC200	16120226	249257..248466	Transcription regulator, PFAM1614: bacterial transcriptional regulators with HTH domain: members include glycerol and acetate repressors and are part of the iclR family of sugar operon repressors.\nPDB:very strong hit to iclR from Thermatoga maritima iclR.	0.4	0	arCOG02798	K	Transcription	Transcriptional regulator (IclR family)
VNG6320C	VNG6320C	pNRC200	16120228	250596..252485		0.258199	0	arCOG00373	D	Cell cycle control; cell division; chromosome partitioning	DNA sulfur modification protein DndD, ATPase
VNG6322H	VNG6322H	pNRC200	16120230	254730..254500		-0.4	0	arCOG09357		NA	Uncharacterized conserved protein
VNG6323H	VNG6323H	pNRC200	16120231	255043..256047		0.632456	0	arCOG09358		NA	Uncharacterized conserved protein
VNG6329H	VNG6329H	pNRC200	16120235	264970..264209		-0.4	0	arCOG07527		NA	Predicted metal-binding protein
VNG6330H	VNG6330H	pNRC200	16120236	265099..265326		0.2	0	arCOG09359		NA	Uncharacterized conserved protein
VNG6334H	VNG6334H	pNRC200	16120239	267441..267878		0.948683	0	arCOG06426		NA	Uncharacterized conserved protein
VNG6337G	sojE	pNRC200	16120241	269654..268737	Spo0A activation inhibitor	-0.774597	0	arCOG00586	D	Cell cycle control; cell division; chromosome partitioning	ATPase involved in chromosome partitioning, ParA family
VNG6339H	VNG6339H	pNRC200	16120242	269921..270106		-0.258199	0	arCOG09362		NA	Uncharacterized conserved protein
VNG6340H	VNG6340H	pNRC200	16120243	270422..270141		0.774597	0	arCOG09363		NA	Uncharacterized conserved protein
VNG6343H	VNG6343H	pNRC200	16120245	275623..275186		0.774597	0	arCOG09364		NA	Uncharacterized conserved protein
VNG6344H	VNG6344H	pNRC200	16120246	276105..275995		-0.948683	0			NA	NA
VNG6346H	VNG6346H	pNRC200	16120248	278499..278023		-0.774597	0	arCOG09365		NA	Uncharacterized conserved protein
VNG6347H	VNG6347H	pNRC200	16120249	278559..279104		0.258199	0	arCOG09366		NA	Uncharacterized conserved protein
VNG6348H	VNG6348H	pNRC200	16120250	279653..279159		-0.774597	0	arCOG09367		NA	Uncharacterized conserved protein
VNG6349C	VNG6349C	pNRC200	16120251	281950..280676	5-methyltetrahydrofolate--homocysteine S-methyltransferase, PF02661: The Fic protein is involved in cell division and is suggested to be involved in the synthesis of PAB or folate. Interestingly, Rosetta predicts a match to a cobalamin-binding 5-methyltetrahydrofolate--homocysteine S-methyltransferase domain.	-0.6	0	arCOG03110	S	Function unknown	Predicted transciptional regulator, contains Fic and DeoR-like domains
VNG6354G	comA	pNRC200	16120254	284968..283529	Competence-like protein	-0.632456	0	arCOG03009	R	General function prediction only	Metal-dependent hydrolase of the beta-lactamase superfamily II
VNG6357H	VNG6357H	pNRC200	16120256	286443..285853		0.774597	0	arCOG02775	K	Transcription	Transcriptional regulator containing HTH domain, ArsR family
VNG6359H	VNG6359H	pNRC200	16120257	286602..287111		0.774597	0	arCOG09368/1		NA	NA
VNG6361G	npa	pNRC200	16120258	287504..288844	Neutral proteinase	0.632456	0	arCOG00679	L	Replication; recombination and repair	Transposase
VNG6363G	orc4	pNRC200	16120260	292622..291390	Orc / cell division control protein 6	0.210819	0	arCOG00467	LO	NA	Cdc6-related protein, AAA superfamily ATPase
VNG6364H	VNG6364H	pNRC200	16120261	293988..293341		-0.774597	0	arCOG03898	V	Defense mechanisms	Restriction endonuclease, McrA/HNH family
VNG6367H	VNG6367H	pNRC200	16120264	295849..295520		-0.258199	0	arCOG06380		NA	Transposase
VNG6370H	VNG6370H	pNRC200	16120266	297640..297389		-0.6	0	arCOG04501	K	Transcription	SpoVT / AbrB like domain
VNG6371G	mrr	pNRC200	16120267	297848..299167	Mrr restriction system protein homolog	0	0	arCOG02777	V	Defense mechanisms	Restriction endonuclease
VNG6372H	VNG6372H	pNRC200	16120268	299469..299209		-0.2	0	arCOG08103		NA	Uncharacterized conserved protein
VNG6373G	phrH	pNRC200	16120269	299591..299851	PhiH1 repressor homolog	0.632456	0	arCOG03923		NA	PhiH1 repressor family protein, contains HTH domain
VNG6381H	VNG6381H	pNRC200	16120274	304292..303732		0.4	0	arCOG04519	S	Function unknown	Uncharacterized conserved protein
VNG6383G	lctP	pNRC200	16120275	304507..306123	L-lactate permease	0	0	arCOG04386	C	Energy production and conversion	L-lactate permease
VNG6385H	VNG6385H	pNRC200	16120277	306891..306499		-0.4	1			NA	NA
VNG6387H	VNG6387H	pNRC200	16120278	307326..307015	abrB-like transcriptional regulator, PFAM04014: abrB/spoVT family of transcriptional repressors. Members of this family control the transition between the physiological states of vegetative growth and sporulation.\nCOG2002:regulators of stationary phase/sporulation gene expression.	-0.316228	1	arCOG00818	K	Transcription	Transcriptional regulator AbrB
VNG6390H	VNG6390H	pNRC200	16120280	308740..308579		0.774597	0	arCOG07544		NA	Zn-finger protein
VNG6396H	VNG6396H	pNRC200	16120284	311246..311617		-0.105409	0	arCOG04502	R	General function prediction only	PIN domain containing protein
VNG6408G	phzF	pNRC200	16120293	317427..318326	Phenazine biosynthetic protein	0.737865	0	arCOG02256	R	General function prediction only	Predicted epimerase, PhzC/PhzF homolog
VNG6412H	VNG6412H	pNRC200	16120296	319817..319575		0.737865	0	arCOG06397		NA	Uncharacterized conserved protein
VNG6427H	VNG6427H	pNRC200	16120304	326050..325607		0.774597	0			NA	NA
VNG6431H	VNG6431H	pNRC200	16120307	327929..327699		-0.774597	0	arCOG09373		NA	Uncharacterized conserved protein
VNG6439H	VNG6439H	pNRC200	16120312	331546..330770		0.4	0	arCOG06427		NA	Uncharacterized conserved protein
VNG6441H	VNG6441H	pNRC200	16120313	331672..332220	putative DNA-binding protein, Robetta server predicted this function on the basis of a 3djury match to crystal structure (1uol A) of human p53 core domain mutant.	0	0	arCOG02416	S	Function unknown	Predicted flagellin FlaG
