# Supplementary material for: A Regulatory Hierarchy Controls the Dynamic Transcriptional Response to Extreme Oxidative Stress in Archaea
Source: PLoS Genet. 2015 Jan 8;11(1):e1004912. doi: 10.1371/journal.pgen.1004912 (PMC4287449; doi:10.1371/journal.pgen.1004912)
Supplement: S5 Table — RosR cis-regulatory binding motif sequences and genome coordinates. (XLSX) [file pgen.1004912.s005.xlsx]

## Sheet: Legend
Supplementary Table S5. RosR binding motif sequences and genome coordinates
column name	Description
gene	H. salinarum gene unique identifier. Detailed annotations and functional descriptions are included in Supplementary Table 3. Genes with more than one motif detected are listed multiple times.
operon_or_divergent	Genes transcribed divergently or in the same operon (experimentally determined, Koide et al., 2009) as the gene listed in column 1
genomic_element	chr, chromosome; pNRC100, megaplasmid 1; pNRC200, megaplasmid 2
gene.strand	Direction of transcription. For, coding strand; Rev, non-coding strand
ORF.coords	Annotated genomic coordinates of the open reading frame.
transcript.start.coords	Genomic coordinates of the transcript, experimentally determined (Koide et al., 2009). ND, not detected under the conditions tested.
RosR_binding_coord_noH2O2	RosR binding location determined in this study by ChIP-chip
Motif input sequence coords	Genomic coordinates of sequence input to MEME algorithm
Strand_motif_output	Coding direction of predicted cis-regulatory motif sequence
motif start coord	Genomic coordinate of cis regulatory sequence start
motif end coord	Genomic coordinate of cis regulatory sequence end
motif.P-value.MEME	p-value of the match to predicted consensus sequence from MEME output.
5'.context	Sequence to the 5' side of the cis-regulatory sequence
cis.seq	actual cis-regulatory sequence detected by MEME
3'.context	Sequence to the 3' side of the cis-regulatory sequence.

## Sheet: Table S5
Supplementary Table S5. RosR binding motif sequences and genome coordinates
gene	operon_or_divergent	genomic_element	gene.strand	ORF.coords	transcript.start	RosR_binding_coord_noH2O2	Motif input sequence coords	Strand_motif_output	motif start coord	motif end coord	motif.P-value.MEME	5'.context	cis.seq	3'.context
VNG0016H	VNG0017H	chr	Rev	14180..13809	14435.6	14365	14116-14615	-	14127	14146	3.3e-07	GAGAACACGA	ACGAGGACGAACTCGCGGAC	CTCTCCGTCC
VNG0106G	VNG0107G VNG0108G VNG0110C	chr	For	87668..89167	87628.2	87714	87465-87964	+	87789	87808	1.4e-06	TACAAGGCCA	TCTCCGACGAGTACGAGCAG	GAACGCGAGG
VNG0106G	VNG0107G VNG0108G VNG0110C	chr	For	87668..89167	87628.2	87714	87465-87964	+	87822	87841	1.73e-08	CGCGAGGAGA	TCGTCGAGGAGTACGGCGAG	GACTTCGCCG
VNG0106G	VNG0107G VNG0108G VNG0110C	chr	For	87668..89167	87628.2	87714	87465-87964	+	87930	87949	2.71e-06	AGCGAGAACG	TCGACGAGGCGATCAACAAC	GCTTTCACCG
VNG0119H		chr	Rev	103021..102863	100751	103054	102805-103304	-	103078	103097	7.02e-09	CAGTTCGCAG	ACGACGACAAACTCGTCGAC	GAGGCCGAAG
VNG0258H	VNG0259G	chr	Rev	210989..210639	211022	211017	210768-211267	+	210802	210821	4e-07	GACGAGGCCC	TTGTTGACGAGATCGTCGAG	GTTCGGGTAC
VNG0285C	VNG0286C	chr	For	229052..229441	229026	229212	229093-229592	+	229404	229423	2.23e-07	TCCAGCGAGG	TCATCGAGGAGTACATCGAC	GCCCAAGCAG
VNG0726C	VNG0727C	chr	Rev	547578..546988	547624	547682	547433-547932	-	547450	547469	6.96e-07	ATCAAACGGA	TCGCCGACGAATACGGGAAG	TCGACGGCCG
VNG0734G	VNG0735G	chr	Rev	554386..553409	554415	554577	554343-554842	+	554777	554796	3e-07	GCCGCCTGGC	TCGCCGACGACTACCCCGTC	GAGACAGCCA
VNG0751C		chr	For	569022..569336	568967	568999	568750-569249	+	568814	568833	4e-07	GCTGGCGACG	ACGTCGTCGGCATCGTCGAC	GCCGAATCCC
VNG0751C		chr	For	569022..569336	568967	568999	568750-569249	+	569158	569177	3.44e-06	CTCTACCCCA	ACCTCGACACGCTCGTCGAC	AAGGGCCTCC
VNG0777G		chr	Rev	584645..584205	ND	584402	584153-584652	-	584328	584347	4.83e-07	GCGGCCGCCA	TCGAAGCCGAACTCGCCGAC	CGCGGCCTCG
VNG0916G	VNG0917G	chr	Rev	696365..694068	ND	697057	696808-697307	+	696902	696921	1.53e-06	GAGCCCGCGT	TCGTCGTCGACAACGAGCAC	AGTGGTGTCG
VNG1020C		chr	For	782045..782896	ND	781962	781713-782212	+	781858	781877	9.14e-09	GTGCACGCGG	TCGCCGACGAGCACGGCGTG	TCGCCGGCGA
VNG1088C	VNG1089G VNG1090H	chr	Rev	834178..833972	834286	834332	834083-834582	-	834532	834551	1.49e-07	GTCTGTGGCG	TCTCCGAAGAGGTCGACGAC	CCCCCCTTTG
VNG1132G		chr	For	860275..860790	860264	860276	860027-860526	-	860374	860393	8.33e-07	TCGGCGACCA	ACGCCGCCGAGCTCCGCGAG	AGCACGCTCG
VNG1132G		chr	For	860275..860790	860264	860276	860027-860526	+	860417	860436	7.06e-08	GCGCGAATCG	TCGCCGACGAAGCCGGCGTC	GATCGAACCG
VNG1132G		chr	For	860275..860790	860264	860276	860027-860526	+	860462	860481	4.83e-07	ATGGGCGGCC	TCGAAGACGACGCCATCGAG	AGCGTCACCG
VNG1732C	VNG1729G	chr	Rev	1281537..1279783	ND	1281564	1281315-1281814	+	1281792	1281811	1.96e-06	TCGTGACGTG	TCGACGTCCAGTTCGTAGTC	GTC
VNG1835G		chr	Rev	1356064..1354112	1.35605e+06	1356292	1356047-1356546	+	1356304	1356323	7.06e-08	ATTTCGACTG	ACGCAGACGACGTCGATGAC	GACGAGGACG
VNG1836G		chr	For	1356243..1356452	1.35621e+06	1356296	1356043-1356542	+	1356304	1356323	7.06e-08	ATTTCGACTG	ACGCAGACGACGTCGATGAC	GACGAGGACG
VNG1973H		chr	Rev	1457967..1457335	1.45785e+06	1457829	1457580-1458079	-	1457656	1457675	8.77e-08	CCGCCAAATG	ACGTGTACGAGGTCGGCGAC	ACGGTAACGG
VNG1974H	VNG1973H	chr	For	1458039..1458560	1.458e+06	1457856	1457607-1458106	-	1457656	1457675	8.77e-08	CCGCCAAATG	ACGTGTACGAGGTCGGCGAC	ACGGTAACGG
VNG2093G	VNG1973H	chr	Rev	1538115..1536751	1.53814e+06	1538195	1537974-1538473	+	1538314	1538333	4.58e-09	CTCCGGAGCC	TCGCCGACGACCTCGACGTG	TCGGTCACCA
VNG2094G		chr	For	1538241..1538705	1.53824e+06	1538223	1537946-1538445	+	1538314	1538333	4.58e-09	CTCCGGAGCC	TCGCCGACGACCTCGACGTG	TCGGTCACCA
VNG2273H	VNG2274C	chr	Rev	1693340..1693173	1.69336e+06	1693444	1693195-1693694	-	1693242	1693261	3.96e-09	TACGAGGCCC	TCGACGAGGAAGTCGACGAC	CTCCTCGCCG
VNG2273H	VNG2274C	chr	Rev	1693340..1693173	1.69336e+06	1693444	1693195-1693694	-	1693281	1693300	7.61e-07	AAGGAAGCAC	TCGACGACAAGAACGTTGCC	TCCGACTTCT
VNG2292H	VNG2293G VNG2294G	chr	Rev	1710236..1708941	1710835 (VNG2203G. VNG2292H ND)	1710348	1710603-1711102	+	1710727	1710746	1.65e-07	GCCGTAGTCT	TCGCCGTCGAGACCGGCGTC	GGCGGCCTTC
VNG2292H	VNG2293G VNG2294G	chr	Rev	1710236..1708941	1710835 (VNG2203G. VNG2292H ND)	1710348	1710603-1711102	-	1710756	1710775	9.75e-08	TGGGACATGG	ACGACGACGACCTCTTCGAG	AAGGCCGCCG
VNG5145H	VNG5144H	pNRC100	Rev	115512..115111	115788	115542	115293-115792	+	115469	115488	7.61e-07	TTGCAGTAGT	TCGTGGACCTGTTCGTCGAC	TTCCCGCTCG
VNG5156H		pNRC100	For	126536..126928	ND	126618	126369-126868	+	126714	126733	7.61e-07	ATGAGGCGCC	TCGAAGAGAACGACGTCGTC	GAGCGGTCAG
VNG5180G	VNG5181G	pNRC100	Rev	139724..137790	ND	139942	139693-140192	-	139797	139816	8.77e-08	ATTACCGTCG	TCAACGACGAGATCGTCGCC	AGAGAAACGT
VNG5180G	VNG5181G	pNRC100	Rev	139724..137790	ND	139942	139693-140192	+	139966	139985	3.18e-08	GGCGGCACTG	ACTTCGACGAGTTCATCGTC	CGGGTCTGGT
VNG5181G	VNG5182G	pNRC100	Rev	140051..139725	ND	140090	139841-140340	+	139966	139985	3.18e-08	GGCGGCACTG	ACTTCGACGAGTTCATCGTC	CGGGTCTGGT
VNG6159H	VNG6160H	pNRC200	Rev	136724..136593	136744	136772	136523-137022	+	136768	136787	3.63e-07	TGCTCAGAAC	TCGATTTCGACGTCGTCGAC	GTAGAGACCC
VNG6187G		pNRC200	For	159405..159737	ND	159586	159337-159836	-	159369	159388	1.53e-06	AAAGAGTTCA	ACTTCGACGAGTTCGTCAGC	TTCGAAAACA
VNG6195H	VNG6196G	pNRC200	Rev	162568..162287	162577	162330	162081-162580	+	162522	162541	5.29e-07	CACGTGGAAC	CCTCCGACGACTACGACGAG	CGTGTACAGC
VNG6198H		pNRC200	For	164006..164173	ND	163986	163737-164236	+	164064	164083	4.02e-06	GAACGACAGG	TCGAGGCCGAGGTCGTGGAT	ATAGATGAAC
VNG6201G		pNRC200	Rev	166840..166469	166864	166946	166697-167196	-	166721	166740	1.66e-06	CTGTACGAGG	AGGACGACGAGTTCGTCCTG	AGCGTCGAGA
VNG6294G		pNRC200	For	227172..225010	227199	227277	227028-227527	-	227038	227057	5.29e-07	GACTTCGACT	ACGCCGAGGCGTTCGAGGAC	CTCGACCTCG
VNG6312G	VNG6313	pNRC200	For	240914..242809	240933	240833	240584-241083	-	240697	240716	2.31e-06	ACATCGCATC	CCGTCGTCGAGCACGTCGAA	CCCGGATCGC
VNG6312G	VNG6313	pNRC200	For	240914..242809	240933	240833	240584-241083	-	241048	241067	2.13e-06	GCGGCCGCGA	TCGAGAACGAGATCGGTGAG	GAGAACTCGC
VNG6318G		pNRC200	Rev	249257..248466	ND	249364	249115-249614	-	249183	249202	1.65e-07	TCCGTTCTCA	ACGCGGTCGAAATCATCGAC	GCGATCAAAG
VNG6344H		pNRC200	Rev	276105..275995	ND	276199	275950-276449	-	276163	276182	1.08e-06	GAGGTGTATC	TCGCTGTCAAAGACGACGAC	CGGCAAGCGG
VNG6348H		pNRC200	Rev	279653..279159	ND	279562	279313-279812	-	279447	279466	3.3e-07	AACGACGAGG	TCGAATACGAAAACGACGAG	TTCGAGAAGG
VNG6396H		pNRC200	For	311246..311617	ND	311235	310986-311485	-	311035	311054	1.21e-07	CTTGAAGAGC	ACGCCGAGGAACTCGGCGTG	GTCGAACGTG
VNG6396H		pNRC200	For	311246..311617	ND	311235	310986-311485	-	311315	311334	1.66e-06	GGCAGCCTCG	TCGACGATGTGATCGTTGAC	GATGAGGCGA
