# Supplementary material for: A Regulatory Hierarchy Controls the Dynamic Transcriptional Response to Extreme Oxidative Stress in Archaea
Source: PLoS Genet. 2015 Jan 8;11(1):e1004912. doi: 10.1371/journal.pgen.1004912 (PMC4287449; doi:10.1371/journal.pgen.1004912)
Supplement: S6 Table — Raw growth data for all TF deletion strains grown under oxidative stress conditions. (XLSX) [file pgen.1004912.s006.xlsx]

## Sheet: legend
Supplementary Table S6. Raw growth data for all TF deletion strains under oxidative stress
Column name	Description
Strain	Strain descriptions are given in Supplementary Table 1.
H2O2 (mM)	Amount of hydrogen peroxide added at inoculation to each culture (see methods, main text).
name	Name of the culture sample
biological replicate number	Indicates the indices of separate replicate cultures originating from different colonies. Note: ura3 replicates 16-19 and rosR replicates 1-4 are given in Supplementary Table 1 of Sharma et al., 2012.
technical replicate	Number of replicate cultures taken from the same original colony.
0, 0.5, 1, etc.	Indicates time point in hours of optical density sampling at 600 nm.

## Sheet: Table S6
Supplementary Table S6. Raw growth data for all TF deletion strains under oxidative stress
Strain	H2O2 (mM)	name	biological replicate number	technical replicate	0	0.5	1	1.5	2	2.5	3	3.5	4	4.5	5	5.5	6	6.5	7	7.5	8	8.5	9	9.5	10	10.5	11	11.5	12	12.5	13	13.5	14	14.5	15	15.5	16	16.5	17	17.5	18	18.5	19	19.5	20	20.5	21	21.5	22
∆VNG0194H + pVNG0194H (complemented)	0	∆VNG0194H + pVNG0194H (complemented): 0	1	a	0.116	0.109	0.112	0.112	0.115	0.114	0.115	0.116	0.118	0.119	0.121	0.124	0.126	0.127	0.13	0.134	0.137	0.141	0.141	0.145	0.148	0.152	0.157	0.16	0.162	0.168	0.175	0.182	0.182	0.185	0.19	0.197	0.199	0.206	0.212	0.218	0.222	0.229	0.234	0.241	0.246	0.251	0.258	0.264	0.269
∆VNG0194H + pVNG0194H (complemented)	0	∆VNG0194H + pVNG0194H (complemented): 0	1	b	0.112	0.107	0.109	0.111	0.112	0.113	0.114	0.115	0.117	0.118	0.121	0.122	0.124	0.126	0.128	0.132	0.135	0.138	0.14	0.143	0.145	0.149	0.152	0.156	0.16	0.164	0.17	0.174	0.176	0.18	0.189	0.191	0.194	0.199	0.205	0.211	0.215	0.224	0.228	0.233	0.241	0.246	0.252	0.255	0.259
∆VNG0194H + pVNG0194H (complemented)	0	∆VNG0194H + pVNG0194H (complemented): 0	1	c	0.134	0.123	0.123	0.125	0.126	0.128	0.13	0.13	0.132	0.134	0.138	0.141	0.143	0.145	0.148	0.152	0.155	0.159	0.163	0.166	0.171	0.175	0.18	0.184	0.187	0.192	0.196	0.2	0.205	0.211	0.217	0.22	0.226	0.232	0.239	0.245	0.252	0.256	0.262	0.268	0.277	0.282	0.286	0.282	0.286
∆VNG0194H + pVNG0194H (complemented)	0	∆VNG0194H + pVNG0194H (complemented): 0	1	d	0.11	0.107	0.107	0.109	0.109	0.11	0.111	0.113	0.114	0.115	0.116	0.118	0.12	0.122	0.124	0.127	0.13	0.132	0.134	0.137	0.141	0.146	0.15	0.155	0.157	0.161	0.166	0.171	0.174	0.178	0.182	0.19	0.191	0.196	0.202	0.206	0.212	0.219	0.226	0.231	0.24	0.244	0.252	0.252	0.257
∆VNG0194H + pVNG0194H (complemented)	0	∆VNG0194H + pVNG0194H (complemented): 0	2	a	0.127	0.129	0.126	0.128	0.13	0.132	0.134	0.136	0.139	0.141	0.143	0.146	0.148	0.151	0.155	0.157	0.161	0.165	0.167	0.172	0.177	0.18	0.184	0.189	0.192	0.198	0.206	0.211	0.214	0.221	0.224	0.231	0.239	0.249	0.254	0.258	0.267	0.275	0.28	0.288	0.296	0.294	0.304	0.306	0.314
∆VNG0194H + pVNG0194H (complemented)	0	∆VNG0194H + pVNG0194H (complemented): 0	2	b	0.133	0.12	0.117	0.118	0.119	0.12	0.121	0.122	0.124	0.125	0.127	0.128	0.131	0.133	0.136	0.139	0.142	0.144	0.147	0.152	0.156	0.159	0.164	0.167	0.171	0.177	0.182	0.188	0.192	0.195	0.202	0.208	0.211	0.22	0.228	0.23	0.239	0.246	0.252	0.258	0.266	0.269	0.276	0.276	0.281
∆VNG0194H + pVNG0194H (complemented)	0	∆VNG0194H + pVNG0194H (complemented): 0	2	c	0.115	0.111	0.113	0.114	0.115	0.115	0.117	0.118	0.12	0.122	0.125	0.127	0.129	0.132	0.133	0.136	0.139	0.144	0.146	0.15	0.153	0.159	0.162	0.167	0.169	0.173	0.177	0.183	0.187	0.193	0.198	0.202	0.211	0.215	0.222	0.233	0.235	0.243	0.251	0.257	0.264	0.269	0.271	0.273	0.279
∆VNG0194H + pVNG0194H (complemented)	0	∆VNG0194H + pVNG0194H (complemented): 0	2	d	0.113	0.111	0.113	0.113	0.114	0.116	0.117	0.118	0.12	0.122	0.123	0.124	0.126	0.128	0.131	0.132	0.134	0.137	0.14	0.143	0.145	0.148	0.15	0.154	0.159	0.156	0.163	0.165	0.167	0.171	0.173	0.178	0.184	0.186	0.194	0.198	0.2	0.207	0.211	0.217	0.218	0.228	0.228	0.232	0.237
∆VNG0194H + pVNG0194H (complemented)	0	∆VNG0194H + pVNG0194H (complemented): 0	3	a	0.14	0.119	0.118	0.117	0.117	0.118	0.119	0.121	0.122	0.124	0.125	0.128	0.131	0.134	0.137	0.146	0.146	0.152	0.148	0.153	0.156	0.16	0.164	0.167	0.17	0.176	0.177	0.178	0.19	0.195	0.197	0.203	0.207	0.214	0.214	0.223	0.227	0.235	0.238	0.244	0.244	0.252	0.25	0.247	0.251
∆VNG0194H + pVNG0194H (complemented)	0	∆VNG0194H + pVNG0194H (complemented): 0	3	b	0.134	0.118	0.12	0.119	0.12	0.122	0.123	0.123	0.127	0.128	0.13	0.132	0.134	0.137	0.14	0.146	0.149	0.152	0.155	0.159	0.164	0.168	0.172	0.176	0.183	0.189	0.197	0.202	0.205	0.207	0.216	0.227	0.226	0.234	0.242	0.249	0.251	0.263	0.266	0.271	0.276	0.284	0.288	0.289	0.289
∆VNG0194H + pVNG0194H (complemented)	0	∆VNG0194H + pVNG0194H (complemented): 0	3	c	0.136	0.12	0.12	0.12	0.121	0.122	0.123	0.125	0.126	0.129	0.13	0.133	0.136	0.138	0.142	0.146	0.15	0.154	0.156	0.161	0.163	0.168	0.172	0.178	0.184	0.19	0.194	0.2	0.203	0.209	0.213	0.224	0.229	0.237	0.242	0.244	0.251	0.259	0.265	0.27	0.273	0.282	0.285	0.291	0.289
∆VNG0194H + pVNG0194H (complemented)	0	∆VNG0194H + pVNG0194H (complemented): 0	3	d	0.126	0.119	0.121	0.122	0.123	0.123	0.125	0.126	0.129	0.13	0.133	0.135	0.138	0.141	0.144	0.148	0.152	0.158	0.159	0.165	0.167	0.173	0.179	0.183	0.188	0.193	0.201	0.207	0.21	0.215	0.22	0.23	0.237	0.24	0.25	0.252	0.258	0.268	0.272	0.272	0.278	0.286	0.288	0.29	0.293
∆VNG0194H + pVNG0194H (complemented)	0	∆VNG0194H + pVNG0194H (complemented): 0	4	a	0.102	0.099	0.099	0.1	0.101	0.101	0.102	0.102	0.104	0.104	0.105	0.107	0.107	0.108	0.11	0.112	0.113	0.115	0.117	0.118	0.118	0.121	0.123	0.126	0.13	0.13	0.133	0.136	0.138	0.14	0.144	0.147	0.15	0.155	0.159	0.162	0.165	0.168	0.174	0.178	0.184	0.187	0.197	0.205	0.215
∆VNG0194H + pVNG0194H (complemented)	0	∆VNG0194H + pVNG0194H (complemented): 0	4	b	0.108	0.106	0.103	0.103	0.103	0.103	0.104	0.104	0.106	0.106	0.108	0.108	0.109	0.11	0.112	0.114	0.116	0.117	0.118	0.121	0.122	0.124	0.127	0.129	0.131	0.132	0.137	0.14	0.142	0.144	0.148	0.152	0.155	0.157	0.162	0.164	0.168	0.173	0.179	0.182	0.188	0.192	0.198	0.206	0.215
∆VNG0194H + pVNG0194H (complemented)	0	∆VNG0194H + pVNG0194H (complemented): 0	4	c	0.118	0.115	0.111	0.112	0.112	0.112	0.113	0.114	0.115	0.116	0.116	0.117	0.118	0.12	0.121	0.123	0.125	0.126	0.127	0.129	0.13	0.132	0.135	0.136	0.138	0.141	0.144	0.148	0.15	0.152	0.155	0.159	0.162	0.166	0.168	0.171	0.174	0.181	0.185	0.189	0.197	0.201	0.206	0.214	0.224
∆VNG0194H + pVNG0194H (complemented)	0	∆VNG0194H + pVNG0194H (complemented): 0	4	d	0.103	0.099	0.099	0.099	0.1	0.1	0.101	0.102	0.102	0.104	0.104	0.106	0.106	0.107	0.108	0.11	0.112	0.113	0.116	0.116	0.118	0.12	0.122	0.124	0.129	0.129	0.132	0.134	0.137	0.14	0.146	0.145	0.15	0.154	0.157	0.161	0.163	0.167	0.171	0.176	0.179	0.185	0.193	0.204	0.216
∆VNG0194H + pVNG0194H (complemented)	5	∆VNG0194H + pVNG0194H (complemented): 5	1	a	0.137	0.118	0.119	0.117	0.117	0.117	0.116	0.116	0.116	0.116	0.116	0.115	0.115	0.115	0.114	0.119	0.119	0.119	0.113	0.114	0.113	0.113	0.114	0.113	0.113	0.112	0.113	0.113	0.113	0.112	0.111	0.111	0.111	0.111	0.11	0.11	0.11	0.109	0.109	0.108	0.108	0.108	0.108	0.108	0.108
∆VNG0194H + pVNG0194H (complemented)	5	∆VNG0194H + pVNG0194H (complemented): 5	1	b	0.129	0.115	0.116	0.114	0.114	0.115	0.115	0.116	0.115	0.117	0.117	0.117	0.119	0.119	0.119	0.124	0.125	0.124	0.122	0.125	0.127	0.126	0.129	0.13	0.132	0.132	0.136	0.138	0.142	0.144	0.144	0.147	0.149	0.151	0.154	0.155	0.159	0.163	0.164	0.165	0.169	0.171	0.175	0.179	0.18
∆VNG0194H + pVNG0194H (complemented)	5	∆VNG0194H + pVNG0194H (complemented): 5	1	c	0.119	0.11	0.111	0.111	0.111	0.111	0.112	0.112	0.114	0.114	0.115	0.115	0.116	0.116	0.118	0.121	0.122	0.125	0.125	0.126	0.128	0.128	0.131	0.133	0.135	0.136	0.139	0.142	0.144	0.147	0.15	0.152	0.155	0.158	0.161	0.166	0.167	0.17	0.172	0.177	0.179	0.183	0.185	0.19	0.192
∆VNG0194H + pVNG0194H (complemented)	5	∆VNG0194H + pVNG0194H (complemented): 5	1	d	0.119	0.107	0.107	0.107	0.108	0.108	0.109	0.109	0.108	0.109	0.109	0.11	0.11	0.111	0.111	0.113	0.114	0.115	0.114	0.115	0.116	0.117	0.119	0.121	0.122	0.125	0.126	0.128	0.129	0.13	0.131	0.135	0.136	0.139	0.143	0.141	0.146	0.148	0.15	0.152	0.159	0.157	0.167	0.169	0.17
∆VNG0194H + pVNG0194H (complemented)	5	∆VNG0194H + pVNG0194H (complemented): 5	2	a	0.126	0.115	0.115	0.115	0.114	0.115	0.117	0.118	0.119	0.12	0.122	0.122	0.124	0.123	0.123	0.127	0.131	0.132	0.131	0.134	0.136	0.138	0.141	0.142	0.145	0.152	0.154	0.158	0.164	0.162	0.165	0.17	0.172	0.178	0.184	0.181	0.191	0.2	0.195	0.204	0.212	0.221	0.225	0.227	0.228
∆VNG0194H + pVNG0194H (complemented)	5	∆VNG0194H + pVNG0194H (complemented): 5	2	b	0.115	0.106	0.107	0.107	0.108	0.108	0.109	0.111	0.111	0.113	0.115	0.117	0.118	0.12	0.123	0.125	0.127	0.13	0.134	0.136	0.139	0.141	0.144	0.149	0.155	0.158	0.161	0.164	0.168	0.171	0.176	0.184	0.189	0.189	0.194	0.203	0.209	0.214	0.22	0.224	0.228	0.238	0.25	0.254	0.266
∆VNG0194H + pVNG0194H (complemented)	5	∆VNG0194H + pVNG0194H (complemented): 5	2	c	0.132	0.142	0.146	0.15	0.153	0.155	0.157	0.158	0.154	0.155	0.156	0.157	0.159	0.161	0.163	0.16	0.162	0.164	0.169	0.173	0.174	0.175	0.178	0.182	0.185	0.19	0.194	0.197	0.194	0.198	0.201	0.206	0.206	0.209	0.216	0.215	0.218	0.222	0.228	0.233	0.238	0.239	0.25	0.254	0.253
∆VNG0194H + pVNG0194H (complemented)	5	∆VNG0194H + pVNG0194H (complemented): 5	2	d	0.109	0.104	0.104	0.103	0.104	0.105	0.106	0.106	0.109	0.108	0.11	0.111	0.112	0.115	0.116	0.118	0.119	0.121	0.123	0.125	0.127	0.13	0.133	0.135	0.139	0.143	0.147	0.15	0.149	0.151	0.153	0.158	0.161	0.166	0.174	0.172	0.175	0.178	0.183	0.188	0.202	0.197	0.214	0.211	0.212
∆VNG0194H + pVNG0194H (complemented)	5	∆VNG0194H + pVNG0194H (complemented): 5	3	a	0.186	0.15	0.148	0.145	0.145	0.145	0.146	0.147	0.149	0.149	0.151	0.152	0.153	0.155	0.157	0.168	0.168	0.172	0.167	0.167	0.169	0.173	0.176	0.178	0.178	0.178	0.184	0.188	0.189	0.191	0.194	0.195	0.202	0.205	0.206	0.212	0.216	0.217	0.224	0.227	0.227	0.232	0.229	0.231	0.232
∆VNG0194H + pVNG0194H (complemented)	5	∆VNG0194H + pVNG0194H (complemented): 5	3	b	0.164	0.136	0.131	0.129	0.13	0.129	0.129	0.13	0.13	0.133	0.134	0.135	0.137	0.138	0.141	0.149	0.151	0.153	0.15	0.153	0.155	0.159	0.162	0.167	0.169	0.173	0.174	0.179	0.184	0.187	0.191	0.195	0.202	0.203	0.206	0.211	0.217	0.221	0.226	0.23	0.234	0.242	0.241	0.242	0.249
∆VNG0194H + pVNG0194H (complemented)	5	∆VNG0194H + pVNG0194H (complemented): 5	3	c	0.153	0.129	0.128	0.128	0.128	0.128	0.129	0.13	0.132	0.134	0.136	0.136	0.139	0.141	0.143	0.151	0.153	0.156	0.152	0.157	0.163	0.167	0.171	0.173	0.172	0.178	0.184	0.188	0.192	0.194	0.197	0.201	0.205	0.21	0.213	0.217	0.22	0.228	0.231	0.235	0.238	0.243	0.243	0.247	0.247
∆VNG0194H + pVNG0194H (complemented)	5	∆VNG0194H + pVNG0194H (complemented): 5	3	d	0.147	0.129	0.132	0.133	0.133	0.132	0.133	0.135	0.137	0.139	0.14	0.142	0.145	0.147	0.149	0.155	0.157	0.16	0.159	0.163	0.167	0.171	0.175	0.177	0.18	0.185	0.19	0.195	0.2	0.204	0.207	0.213	0.218	0.222	0.227	0.232	0.237	0.242	0.244	0.249	0.254	0.257	0.261	0.27	0.27
∆VNG0194H + pVNG0194H (complemented)	5	∆VNG0194H + pVNG0194H (complemented): 5	4	a	0.122	0.106	0.107	0.106	0.106	0.106	0.106	0.107	0.108	0.108	0.109	0.109	0.109	0.109	0.111	0.113	0.114	0.115	0.113	0.114	0.114	0.116	0.117	0.117	0.118	0.119	0.121	0.122	0.122	0.123	0.124	0.127	0.13	0.13	0.13	0.132	0.135	0.135	0.138	0.14	0.142	0.145	0.148	0.151	0.153
∆VNG0194H + pVNG0194H (complemented)	5	∆VNG0194H + pVNG0194H (complemented): 5	4	b	0.115	0.111	0.116	0.119	0.12	0.122	0.123	0.124	0.126	0.127	0.128	0.128	0.13	0.131	0.133	0.134	0.135	0.136	0.135	0.137	0.137	0.14	0.141	0.141	0.143	0.145	0.146	0.148	0.146	0.147	0.147	0.149	0.151	0.15	0.152	0.156	0.156	0.157	0.159	0.157	0.157	0.162	0.166	0.163	0.164
∆VNG0194H + pVNG0194H (complemented)	5	∆VNG0194H + pVNG0194H (complemented): 5	4	c	0.124	0.109	0.11	0.11	0.11	0.11	0.111	0.112	0.113	0.114	0.115	0.115	0.116	0.117	0.117	0.121	0.122	0.123	0.123	0.125	0.128	0.129	0.131	0.131	0.133	0.136	0.14	0.143	0.144	0.144	0.147	0.15	0.153	0.161	0.16	0.161	0.165	0.168	0.17	0.173	0.178	0.181	0.19	0.194	0.201
∆VNG0194H + pVNG0194H (complemented)	5	∆VNG0194H + pVNG0194H (complemented): 5	4	d	0.113	0.102	0.102	0.102	0.102	0.103	0.102	0.103	0.104	0.105	0.106	0.107	0.108	0.109	0.11	0.113	0.114	0.115	0.115	0.117	0.118	0.119	0.12	0.122	0.126	0.127	0.13	0.131	0.133	0.135	0.135	0.14	0.145	0.143	0.145	0.145	0.15	0.156	0.157	0.157	0.163	0.167	0.172	0.175	0.178
∆VNG0194H + pVNG0194H (complemented)	6	∆VNG0194H + pVNG0194H (complemented): 6	1	a	0.116	0.102	0.106	0.107	0.108	0.108	0.109	0.11	0.111	0.112	0.113	0.115	0.115	0.116	0.118	0.122	0.124	0.125	0.124	0.127	0.128	0.129	0.132	0.135	0.138	0.139	0.141	0.143	0.148	0.151	0.15	0.158	0.16	0.162	0.165	0.169	0.172	0.168	0.18	0.183	0.184	0.182	0.187	0.189	0.198
∆VNG0194H + pVNG0194H (complemented)	6	∆VNG0194H + pVNG0194H (complemented): 6	1	b	0.109	0.101	0.103	0.104	0.104	0.103	0.103	0.103	0.103	0.103	0.102	0.103	0.102	0.101	0.101	0.103	0.103	0.103	0.1	0.1	0.099	0.099	0.102	0.1	0.1	0.098	0.098	0.098	0.097	0.097	0.097	0.097	0.097	0.097	0.097	0.096	0.096	0.096	0.096	0.096	0.096	0.096	0.096	0.095	0.095
∆VNG0194H + pVNG0194H (complemented)	6	∆VNG0194H + pVNG0194H (complemented): 6	1	c	0.118	0.107	0.11	0.111	0.113	0.11	0.111	0.112	0.114	0.113	0.115	0.115	0.115	0.117	0.117	0.12	0.121	0.122	0.121	0.123	0.123	0.124	0.126	0.128	0.128	0.131	0.133	0.135	0.136	0.138	0.139	0.142	0.145	0.147	0.15	0.152	0.155	0.158	0.16	0.162	0.167	0.167	0.175	0.177	0.181
∆VNG0194H + pVNG0194H (complemented)	6	∆VNG0194H + pVNG0194H (complemented): 6	1	d	0.113	0.106	0.109	0.109	0.109	0.109	0.109	0.109	0.11	0.109	0.109	0.109	0.109	0.11	0.109	0.113	0.113	0.113	0.108	0.108	0.107	0.107	0.106	0.106	0.106	0.107	0.106	0.106	0.105	0.105	0.105	0.106	0.105	0.106	0.106	0.105	0.105	0.105	0.104	0.103	0.103	0.102	0.102	0.102	0.102
∆VNG0194H + pVNG0194H (complemented)	6	∆VNG0194H + pVNG0194H (complemented): 6	2	a	0.121	0.108	0.109	0.11	0.111	0.112	0.113	0.114	0.116	0.117	0.119	0.12	0.122	0.123	0.126	0.128	0.13	0.133	0.134	0.136	0.139	0.141	0.145	0.148	0.15	0.154	0.157	0.16	0.162	0.167	0.168	0.173	0.178	0.18	0.183	0.187	0.191	0.197	0.204	0.208	0.213	0.218	0.228	0.229	0.242
∆VNG0194H + pVNG0194H (complemented)	6	∆VNG0194H + pVNG0194H (complemented): 6	2	b	0.112	0.104	0.109	0.11	0.11	0.11	0.111	0.112	0.115	0.116	0.117	0.119	0.121	0.123	0.125	0.129	0.131	0.134	0.136	0.14	0.143	0.146	0.15	0.152	0.156	0.163	0.165	0.168	0.168	0.172	0.175	0.178	0.183	0.186	0.19	0.194	0.199	0.203	0.208	0.211	0.216	0.221	0.23	0.229	0.236
∆VNG0194H + pVNG0194H (complemented)	6	∆VNG0194H + pVNG0194H (complemented): 6	2	c	0.111	0.105	0.108	0.109	0.11	0.111	0.113	0.114	0.115	0.117	0.119	0.12	0.122	0.124	0.127	0.13	0.133	0.136	0.138	0.141	0.145	0.148	0.152	0.155	0.16	0.167	0.171	0.173	0.172	0.175	0.182	0.185	0.189	0.197	0.201	0.205	0.212	0.222	0.223	0.23	0.236	0.246	0.263	0.261	0.278
∆VNG0194H + pVNG0194H (complemented)	6	∆VNG0194H + pVNG0194H (complemented): 6	2	d	0.112	0.124	0.13	0.132	0.133	0.136	0.137	0.139	0.14	0.141	0.144	0.145	0.147	0.148	0.15	0.152	0.154	0.157	0.159	0.161	0.162	0.167	0.169	0.171	0.175	0.18	0.18	0.181	0.186	0.188	0.191	0.194	0.196	0.2	0.203	0.205	0.209	0.21	0.213	0.217	0.22	0.226	0.223	0.225	0.23
∆VNG0194H + pVNG0194H (complemented)	6	∆VNG0194H + pVNG0194H (complemented): 6	3	a	0.122	0.111	0.116	0.117	0.117	0.117	0.118	0.12	0.121	0.123	0.125	0.127	0.131	0.133	0.136	0.143	0.147	0.15	0.147	0.149	0.152	0.155	0.157	0.162	0.165	0.167	0.169	0.173	0.177	0.181	0.184	0.187	0.191	0.194	0.199	0.202	0.207	0.211	0.217	0.22	0.226	0.231	0.231	0.224	0.237
∆VNG0194H + pVNG0194H (complemented)	6	∆VNG0194H + pVNG0194H (complemented): 6	3	b	0.115	0.105	0.109	0.11	0.11	0.111	0.112	0.113	0.114	0.116	0.117	0.12	0.122	0.122	0.125	0.129	0.132	0.133	0.133	0.136	0.137	0.139	0.142	0.145	0.148	0.154	0.155	0.159	0.163	0.166	0.17	0.175	0.179	0.181	0.187	0.19	0.198	0.199	0.208	0.214	0.22	0.222	0.228	0.231	0.238
∆VNG0194H + pVNG0194H (complemented)	6	∆VNG0194H + pVNG0194H (complemented): 6	3	c	0.107	0.098	0.1	0.101	0.101	0.102	0.103	0.103	0.104	0.105	0.106	0.107	0.107	0.108	0.11	0.113	0.114	0.115	0.115	0.116	0.118	0.119	0.121	0.123	0.124	0.126	0.128	0.13	0.133	0.135	0.136	0.14	0.145	0.145	0.148	0.151	0.154	0.155	0.159	0.161	0.168	0.167	0.169	0.173	0.173
∆VNG0194H + pVNG0194H (complemented)	6	∆VNG0194H + pVNG0194H (complemented): 6	3	d	0.122	0.112	0.115	0.116	0.116	0.117	0.119	0.12	0.122	0.124	0.126	0.128	0.131	0.133	0.136	0.14	0.143	0.146	0.148	0.152	0.155	0.159	0.163	0.167	0.171	0.178	0.183	0.187	0.191	0.197	0.202	0.207	0.21	0.221	0.23	0.234	0.237	0.245	0.256	0.255	0.26	0.267	0.278	0.277	0.284
∆VNG0194H + pVNG0194H (complemented)	6	∆VNG0194H + pVNG0194H (complemented): 6	4	a	0.109	0.098	0.1	0.101	0.101	0.101	0.102	0.103	0.104	0.104	0.105	0.106	0.106	0.107	0.108	0.111	0.112	0.113	0.113	0.114	0.115	0.115	0.117	0.118	0.119	0.123	0.125	0.126	0.126	0.128	0.129	0.132	0.134	0.135	0.138	0.139	0.142	0.144	0.148	0.147	0.15	0.152	0.167	0.171	0.184
∆VNG0194H + pVNG0194H (complemented)	6	∆VNG0194H + pVNG0194H (complemented): 6	4	b	0.108	0.097	0.098	0.099	0.099	0.1	0.1	0.101	0.102	0.102	0.102	0.102	0.103	0.103	0.104	0.106	0.107	0.108	0.107	0.108	0.109	0.111	0.111	0.112	0.114	0.115	0.116	0.117	0.118	0.119	0.12	0.122	0.124	0.127	0.127	0.129	0.132	0.135	0.135	0.139	0.141	0.143	0.147	0.149	0.153
∆VNG0194H + pVNG0194H (complemented)	6	∆VNG0194H + pVNG0194H (complemented): 6	4	c	0.107	0.099	0.1	0.101	0.1	0.101	0.101	0.102	0.102	0.103	0.103	0.104	0.105	0.105	0.106	0.107	0.109	0.109	0.109	0.11	0.11	0.112	0.113	0.114	0.116	0.118	0.12	0.121	0.122	0.122	0.125	0.126	0.127	0.132	0.133	0.135	0.137	0.141	0.143	0.142	0.145	0.148	0.153	0.158	0.164
∆VNG0194H + pVNG0194H (complemented)	6	∆VNG0194H + pVNG0194H (complemented): 6	4	d	0.106	0.097	0.099	0.099	0.099	0.099	0.1	0.1	0.101	0.101	0.102	0.102	0.102	0.103	0.104	0.105	0.106	0.107	0.107	0.108	0.109	0.11	0.111	0.112	0.113	0.116	0.117	0.118	0.118	0.119	0.12	0.122	0.123	0.125	0.127	0.128	0.129	0.132	0.133	0.136	0.138	0.14	0.15	0.15	0.158
hrg	0	hrg: 0	1	a	0.118	0.129	0.131	0.136	0.138	0.136	0.139	0.142	0.149	0.146	0.149	0.158	0.158	0.162	0.167	0.171	0.175	0.18	0.184	0.189	0.194	0.194	0.206	0.211	0.218	0.226	0.231	0.241	0.25	0.255	0.268	0.277	0.289	0.297	0.308	0.318	0.328	0.337	0.346	0.355	0.364	0.373	0.379	0.388	0.393
hrg	0	hrg: 0	1	b	0.108	0.118	0.119	0.123	0.13	0.124	0.127	0.13	0.131	0.132	0.134	0.139	0.143	0.143	0.149	0.157	0.155	0.159	0.167	0.168	0.18	0.174	0.184	0.19	0.195	0.202	0.209	0.218	0.225	0.233	0.241	0.252	0.267	0.27	0.284	0.293	0.302	0.316	0.33	0.344	0.359	0.361	0.368	0.386	0.383
hrg	0	hrg: 0	1	c	0.102	0.112	0.113	0.116	0.118	0.118	0.122	0.121	0.123	0.127	0.125	0.128	0.13	0.133	0.136	0.139	0.142	0.145	0.149	0.155	0.158	0.163	0.169	0.173	0.179	0.188	0.192	0.199	0.206	0.212	0.221	0.23	0.239	0.25	0.259	0.269	0.28	0.292	0.305	0.316	0.326	0.338	0.344	0.353	0.363
hrg	0	hrg: 0	2	a	0.12	0.132	0.134	0.137	0.141	0.141	0.144	0.145	0.147	0.147	0.15	0.154	0.156	0.158	0.163	0.166	0.171	0.175	0.178	0.184	0.188	0.189	0.199	0.207	0.211	0.219	0.226	0.237	0.244	0.253	0.265	0.276	0.286	0.299	0.309	0.318	0.331	0.343	0.353	0.362	0.373	0.382	0.392	0.401	0.411
hrg	0	hrg: 0	2	b	0.105	0.117	0.117	0.121	0.126	0.123	0.126	0.128	0.128	0.128	0.131	0.133	0.136	0.137	0.14	0.142	0.147	0.149	0.152	0.156	0.16	0.161	0.169	0.173	0.176	0.182	0.186	0.194	0.2	0.206	0.214	0.221	0.229	0.239	0.247	0.257	0.267	0.278	0.287	0.3	0.31	0.321	0.331	0.338	0.347
hrg	0	hrg: 0	2	c	0.103	0.118	0.12	0.123	0.127	0.125	0.128	0.13	0.131	0.13	0.134	0.137	0.138	0.139	0.143	0.145	0.149	0.152	0.154	0.161	0.163	0.165	0.173	0.178	0.181	0.188	0.192	0.2	0.206	0.213	0.223	0.229	0.237	0.249	0.258	0.267	0.279	0.289	0.299	0.311	0.321	0.331	0.342	0.347	0.357
hrg	0	hrg: 0	3	a	0.111	0.12	0.121	0.124	0.126	0.126	0.128	0.13	0.132	0.132	0.135	0.138	0.14	0.142	0.145	0.148	0.152	0.155	0.158	0.163	0.167	0.171	0.179	0.184	0.189	0.195	0.201	0.21	0.217	0.224	0.235	0.243	0.253	0.264	0.274	0.285	0.296	0.31	0.321	0.332	0.342	0.351	0.36	0.368	0.378
hrg	0	hrg: 0	3	b	0.109	0.115	0.117	0.119	0.121	0.12	0.122	0.124	0.125	0.126	0.128	0.131	0.132	0.134	0.137	0.139	0.143	0.145	0.148	0.153	0.157	0.159	0.166	0.171	0.174	0.18	0.185	0.192	0.198	0.205	0.214	0.22	0.229	0.238	0.248	0.256	0.267	0.28	0.29	0.301	0.311	0.323	0.333	0.34	0.349
hrg	0	hrg: 0	3	c	0.101	0.11	0.111	0.113	0.115	0.116	0.117	0.119	0.119	0.12	0.121	0.124	0.125	0.127	0.13	0.132	0.135	0.138	0.141	0.145	0.148	0.151	0.157	0.162	0.165	0.17	0.176	0.181	0.187	0.193	0.2	0.207	0.214	0.224	0.231	0.242	0.251	0.262	0.273	0.285	0.296	0.308	0.317	0.33	0.339
hrg	0	hrg: 0	4	a	0.1	0.094	0.094	0.096	0.098	0.101	0.102	0.104	0.107	0.109	0.111	0.113	0.116	0.119	0.123	0.126	0.13	0.135	0.139	0.147	0.152	0.159	0.163	0.166	0.172	0.178	0.188	0.192	0.202	0.208	0.216	0.223	0.232	0.239	0.245	0.25	0.26	0.267	0.275	0.276	0.281	0.287	0.289	0.296	0.298
hrg	0	hrg: 0	4	b	0.1	0.094	0.094	0.096	0.099	0.101	0.103	0.106	0.108	0.111	0.114	0.115	0.118	0.12	0.126	0.129	0.133	0.138	0.143	0.15	0.158	0.164	0.167	0.174	0.18	0.186	0.195	0.198	0.208	0.215	0.22	0.231	0.242	0.247	0.257	0.252	0.27	0.285	0.298	0.297	0.301	0.312	0.321	0.309	0.312
hrg	0	hrg: 0	4	c	0.105	0.096	0.097	0.098	0.101	0.106	0.107	0.111	0.113	0.114	0.117	0.118	0.123	0.123	0.13	0.132	0.137	0.142	0.145	0.159	0.161	0.167	0.168	0.175	0.181	0.19	0.197	0.203	0.211	0.22	0.222	0.232	0.246	0.248	0.256	0.264	0.277	0.287	0.298	0.302	0.309	0.319	0.332	0.331	0.339
hrg	0	hrg: 0	5	a	0.104	0.094	0.095	0.1	0.104	0.106	0.106	0.106	0.109	0.113	0.115	0.117	0.12	0.122	0.126	0.13	0.133	0.14	0.143	0.154	0.158	0.163	0.166	0.173	0.179	0.187	0.193	0.2	0.211	0.217	0.222	0.233	0.241	0.245	0.25	0.257	0.266	0.27	0.283	0.279	0.282	0.29	0.295	0.297	0.303
hrg	0	hrg: 0	5	b	0.106	0.097	0.098	0.101	0.103	0.104	0.105	0.107	0.109	0.111	0.115	0.117	0.121	0.122	0.126	0.129	0.134	0.14	0.145	0.153	0.158	0.165	0.167	0.174	0.181	0.186	0.194	0.199	0.209	0.216	0.219	0.235	0.241	0.245	0.252	0.253	0.265	0.276	0.291	0.286	0.288	0.302	0.305	0.301	0.304
hrg	0	hrg: 0	5	c	0.119	0.109	0.111	0.111	0.113	0.115	0.118	0.12	0.124	0.127	0.131	0.138	0.142	0.145	0.151	0.156	0.161	0.167	0.172	0.182	0.188	0.196	0.201	0.21	0.217	0.221	0.231	0.235	0.241	0.25	0.254	0.262	0.272	0.266	0.272	0.271	0.28	0.284	0.291	0.296	0.294	0.301	0.303	0.31	0.308
hrg	0	hrg: 0	6	a	0.103	0.094	0.096	0.097	0.099	0.1	0.102	0.105	0.106	0.109	0.111	0.113	0.116	0.12	0.124	0.126	0.132	0.136	0.14	0.145	0.151	0.157	0.163	0.168	0.173	0.18	0.186	0.192	0.202	0.208	0.216	0.22	0.227	0.236	0.243	0.249	0.257	0.26	0.265	0.27	0.276	0.28	0.288	0.291	0.294
hrg	0	hrg: 0	6	b	0.101	0.093	0.095	0.097	0.099	0.1	0.102	0.104	0.106	0.108	0.11	0.112	0.115	0.118	0.122	0.125	0.129	0.135	0.139	0.146	0.149	0.158	0.161	0.168	0.174	0.18	0.186	0.192	0.202	0.209	0.215	0.224	0.232	0.237	0.247	0.255	0.267	0.271	0.282	0.282	0.285	0.289	0.294	0.295	0.301
hrg	0	hrg: 0	6	c	0.101	0.092	0.092	0.094	0.097	0.099	0.1	0.102	0.102	0.106	0.107	0.108	0.112	0.115	0.119	0.121	0.126	0.13	0.134	0.141	0.145	0.152	0.156	0.163	0.168	0.174	0.18	0.185	0.196	0.202	0.21	0.218	0.226	0.233	0.238	0.245	0.255	0.261	0.275	0.273	0.277	0.286	0.292	0.292	0.299
hrg	0	hrg: 0	7	a	0.097	0.092	0.092	0.094	0.096	0.098	0.1	0.101	0.103	0.105	0.107	0.109	0.112	0.114	0.118	0.121	0.125	0.13	0.132	0.14	0.143	0.152	0.154	0.162	0.168	0.174	0.18	0.184	0.194	0.2	0.207	0.215	0.223	0.228	0.238	0.246	0.255	0.261	0.275	0.276	0.281	0.293	0.3	0.302	0.304
hrg	0	hrg: 0	7	b	0.102	0.094	0.095	0.097	0.101	0.102	0.102	0.104	0.106	0.108	0.11	0.112	0.115	0.117	0.122	0.125	0.129	0.134	0.138	0.146	0.15	0.157	0.159	0.165	0.171	0.178	0.184	0.191	0.198	0.203	0.209	0.218	0.225	0.229	0.236	0.24	0.264	0.269	0.282	0.273	0.277	0.285	0.288	0.289	0.295
hrg	0	hrg: 0	7	c	0.101	0.093	0.094	0.095	0.097	0.099	0.1	0.102	0.104	0.106	0.108	0.11	0.112	0.115	0.119	0.122	0.126	0.13	0.136	0.142	0.147	0.154	0.157	0.164	0.169	0.177	0.182	0.187	0.198	0.203	0.208	0.219	0.229	0.235	0.24	0.248	0.258	0.261	0.276	0.269	0.274	0.284	0.285	0.287	0.293
hrg	0	hrg:0	8	a	0.105	0.101	0.103	0.103	0.104	0.105	0.105	0.106	0.106	0.107	0.108	0.109	0.11	0.11	0.111	0.113	0.115	0.117	0.119	0.121	0.124	0.128	0.129	0.131	0.135	0.14	0.144	0.145	0.149	0.154	0.157	0.162	0.166	0.171	0.18	0.185	0.19	0.197	0.207	0.214	0.218	0.227	0.239	0.246	0.254
hrg	0	hrg:0	8	b	0.111	0.107	0.109	0.109	0.111	0.111	0.112	0.112	0.113	0.114	0.115	0.116	0.118	0.119	0.12	0.122	0.123	0.126	0.128	0.131	0.134	0.139	0.139	0.142	0.147	0.15	0.155	0.157	0.162	0.167	0.171	0.176	0.183	0.188	0.2	0.205	0.212	0.22	0.228	0.235	0.242	0.252	0.26	0.268	0.27
hrg	0	hrg:0	8	c	0.112	0.108	0.11	0.11	0.111	0.112	0.112	0.113	0.114	0.115	0.115	0.117	0.119	0.119	0.121	0.123	0.125	0.128	0.129	0.132	0.136	0.14	0.141	0.144	0.149	0.153	0.157	0.16	0.164	0.169	0.173	0.179	0.185	0.191	0.202	0.209	0.216	0.226	0.231	0.24	0.249	0.258	0.262	0.272	0.275
hrg	0	hrg:0	9	a	0.112	0.109	0.11	0.111	0.112	0.113	0.114	0.115	0.116	0.118	0.119	0.122	0.124	0.125	0.128	0.131	0.134	0.137	0.141	0.145	0.149	0.154	0.156	0.158	0.165	0.171	0.176	0.182	0.19	0.195	0.2	0.208	0.217	0.223	0.231	0.24	0.248	0.254	0.261	0.268	0.277	0.288	0.291	0.306	0.313
hrg	0	hrg:0	9	b	0.114	0.111	0.112	0.113	0.114	0.114	0.116	0.117	0.119	0.121	0.121	0.124	0.126	0.127	0.131	0.133	0.136	0.139	0.143	0.147	0.151	0.156	0.159	0.159	0.166	0.17	0.181	0.185	0.191	0.199	0.205	0.213	0.221	0.224	0.24	0.246	0.249	0.258	0.263	0.27	0.276	0.282	0.281	0.297	0.299
hrg	0	hrg:0	9	c	0.11	0.112	0.113	0.113	0.115	0.114	0.116	0.117	0.118	0.12	0.121	0.123	0.125	0.127	0.129	0.131	0.134	0.138	0.141	0.144	0.149	0.155	0.156	0.159	0.166	0.17	0.174	0.181	0.188	0.191	0.197	0.205	0.21	0.213	0.222	0.229	0.232	0.235	0.241	0.246	0.248	0.25	0.251	0.255	0.259
hrg	0	hrg:0	10	a	0.115	0.114	0.114	0.114	0.117	0.116	0.12	0.118	0.117	0.121	0.12	0.121	0.129	0.125	0.127	0.129	0.134	0.136	0.139	0.142	0.144	0.148	0.147	0.152	0.156	0.161	0.166	0.164	0.169	0.172	0.174	0.177	0.185	0.187	0.199	0.197	0.206	0.212	0.226	0.225	0.231	0.23	0.241	0.248	0.25
hrg	0	hrg:0	10	b	0.115	0.111	0.113	0.113	0.115	0.115	0.117	0.116	0.117	0.119	0.119	0.121	0.124	0.124	0.127	0.128	0.132	0.135	0.137	0.141	0.144	0.149	0.15	0.154	0.159	0.163	0.17	0.171	0.177	0.182	0.185	0.191	0.199	0.205	0.216	0.222	0.228	0.238	0.246	0.256	0.262	0.267	0.274	0.285	0.286
hrg	0	hrg:0	10	c	0.114	0.109	0.112	0.111	0.114	0.114	0.116	0.115	0.117	0.119	0.119	0.12	0.123	0.123	0.125	0.127	0.13	0.133	0.136	0.14	0.142	0.147	0.15	0.152	0.158	0.162	0.168	0.17	0.175	0.181	0.185	0.194	0.199	0.206	0.215	0.222	0.229	0.239	0.247	0.255	0.26	0.266	0.274	0.289	0.294
hrg	0	hrg:0	11	a	0.114	0.109	0.111	0.11	0.112	0.113	0.114	0.114	0.114	0.116	0.115	0.116	0.118	0.118	0.119	0.12	0.121	0.123	0.124	0.125	0.127	0.13	0.129	0.132	0.133	0.137	0.14	0.141	0.143	0.147	0.149	0.152	0.154	0.158	0.164	0.166	0.171	0.176	0.183	0.188	0.191	0.201	0.206	0.217	0.224
hrg	0	hrg:0	11	b	0.113	0.108	0.111	0.11	0.111	0.112	0.112	0.113	0.114	0.115	0.115	0.115	0.117	0.117	0.118	0.119	0.121	0.122	0.123	0.124	0.126	0.129	0.128	0.131	0.132	0.135	0.139	0.139	0.143	0.145	0.148	0.152	0.154	0.157	0.164	0.167	0.171	0.176	0.182	0.188	0.193	0.199	0.207	0.216	0.222
hrg	0	hrg:0	11	c	0.115	0.11	0.113	0.112	0.114	0.115	0.115	0.116	0.117	0.118	0.118	0.119	0.121	0.12	0.121	0.123	0.124	0.125	0.127	0.128	0.13	0.133	0.133	0.135	0.137	0.14	0.143	0.145	0.148	0.15	0.153	0.158	0.161	0.163	0.171	0.174	0.178	0.184	0.192	0.196	0.204	0.209	0.217	0.225	0.231
hrg	5	hrg: 5	1	a	0.112	0.123	0.125	0.132	0.133	0.128	0.13	0.131	0.133	0.131	0.134	0.137	0.137	0.137	0.139	0.139	0.142	0.142	0.143	0.144	0.145	0.141	0.147	0.149	0.15	0.151	0.15	0.154	0.156	0.155	0.159	0.16	0.163	0.166	0.168	0.171	0.173	0.175	0.179	0.182	0.184	0.188	0.191	0.191	0.196
hrg	5	hrg: 5	1	b	0.104	0.117	0.121	0.124	0.125	0.123	0.125	0.126	0.127	0.126	0.128	0.13	0.131	0.131	0.133	0.133	0.135	0.135	0.136	0.138	0.139	0.137	0.142	0.143	0.144	0.146	0.146	0.15	0.152	0.153	0.156	0.158	0.161	0.164	0.167	0.169	0.172	0.176	0.179	0.183	0.188	0.192	0.196	0.198	0.205
hrg	5	hrg: 5	1	c	0.104	0.114	0.117	0.12	0.122	0.12	0.121	0.122	0.123	0.122	0.123	0.125	0.125	0.126	0.127	0.127	0.129	0.13	0.131	0.132	0.132	0.132	0.135	0.137	0.138	0.139	0.141	0.143	0.145	0.147	0.148	0.151	0.153	0.155	0.159	0.161	0.164	0.167	0.17	0.174	0.177	0.182	0.185	0.188	0.193
hrg	5	hrg: 5	2	a	0.111	0.131	0.127	0.132	0.139	0.135	0.138	0.139	0.14	0.135	0.139	0.14	0.141	0.139	0.143	0.143	0.144	0.144	0.144	0.146	0.146	0.14	0.147	0.149	0.149	0.15	0.147	0.152	0.153	0.15	0.155	0.155	0.157	0.159	0.16	0.162	0.162	0.165	0.166	0.167	0.17	0.172	0.175	0.17	0.173
hrg	5	hrg: 5	2	b	0.109	0.128	0.126	0.128	0.136	0.132	0.135	0.135	0.136	0.133	0.135	0.137	0.138	0.136	0.139	0.14	0.14	0.141	0.141	0.143	0.143	0.139	0.145	0.147	0.147	0.148	0.147	0.151	0.153	0.151	0.155	0.156	0.158	0.16	0.163	0.165	0.167	0.169	0.172	0.174	0.176	0.179	0.182	0.181	0.184
hrg	5	hrg: 5	2	c	0.107	0.124	0.122	0.124	0.13	0.127	0.13	0.13	0.13	0.128	0.13	0.131	0.132	0.131	0.133	0.134	0.134	0.135	0.135	0.136	0.136	0.133	0.139	0.14	0.139	0.141	0.14	0.143	0.145	0.143	0.146	0.147	0.148	0.15	0.152	0.154	0.155	0.156	0.159	0.16	0.162	0.165	0.167	0.165	0.168
hrg	5	hrg: 5	3	a	0.106	0.119	0.122	0.124	0.125	0.124	0.125	0.126	0.127	0.125	0.126	0.127	0.127	0.128	0.129	0.129	0.13	0.129	0.13	0.131	0.13	0.128	0.132	0.132	0.131	0.132	0.131	0.133	0.134	0.134	0.135	0.136	0.136	0.137	0.137	0.138	0.139	0.14	0.141	0.141	0.142	0.142	0.145	0.143	0.144
hrg	5	hrg: 5	3	b	0.108	0.117	0.12	0.123	0.123	0.122	0.123	0.124	0.125	0.124	0.125	0.126	0.126	0.126	0.127	0.128	0.128	0.129	0.129	0.13	0.13	0.129	0.131	0.132	0.132	0.133	0.132	0.133	0.133	0.134	0.135	0.136	0.136	0.137	0.138	0.139	0.14	0.141	0.143	0.144	0.145	0.147	0.148	0.148	0.149
hrg	5	hrg: 5	3	c	0.111	0.115	0.117	0.118	0.119	0.118	0.118	0.117	0.116	0.116	0.116	0.116	0.116	0.116	0.116	0.116	0.117	0.116	0.115	0.116	0.115	0.113	0.116	0.116	0.115	0.115	0.115	0.115	0.115	0.114	0.115	0.115	0.116	0.114	0.113	0.113	0.113	0.114	0.113	0.112	0.112	0.111	0.112	0.11	0.109
hrg	5	hrg: 5	4	a	0.115	0.111	0.115	0.114	0.115	0.117	0.117	0.118	0.118	0.12	0.121	0.122	0.123	0.126	0.127	0.128	0.13	0.131	0.136	0.137	0.138	0.14	0.145	0.147	0.147	0.15	0.154	0.156	0.162	0.165	0.171	0.176	0.178	0.186	0.19	0.198	0.203	0.206	0.222	0.218	0.227	0.237	0.244	0.249	0.256
hrg	5	hrg: 5	4	b	0.12	0.14	0.144	0.141	0.143	0.144	0.145	0.147	0.147	0.149	0.15	0.151	0.152	0.155	0.156	0.157	0.16	0.162	0.164	0.166	0.169	0.171	0.174	0.177	0.174	0.177	0.181	0.185	0.189	0.192	0.198	0.201	0.206	0.21	0.216	0.225	0.232	0.229	0.243	0.244	0.256	0.26	0.268	0.278	0.282
hrg	5	hrg: 5	4	c	0.117	0.111	0.112	0.112	0.113	0.113	0.114	0.118	0.115	0.116	0.117	0.118	0.12	0.125	0.123	0.125	0.127	0.13	0.132	0.135	0.137	0.141	0.143	0.148	0.149	0.153	0.157	0.161	0.165	0.17	0.173	0.179	0.184	0.189	0.197	0.204	0.211	0.216	0.224	0.227	0.236	0.246	0.251	0.261	0.267
hrg	5	hrg: 5	5	a	0.111	0.107	0.109	0.108	0.108	0.11	0.111	0.112	0.112	0.113	0.115	0.116	0.118	0.12	0.122	0.124	0.126	0.129	0.131	0.135	0.139	0.142	0.145	0.149	0.152	0.157	0.159	0.163	0.171	0.177	0.179	0.19	0.194	0.199	0.205	0.212	0.221	0.226	0.244	0.245	0.253	0.263	0.276	0.273	0.284
hrg	5	hrg: 5	5	b	0.121	0.107	0.109	0.109	0.108	0.111	0.11	0.111	0.111	0.112	0.113	0.114	0.116	0.117	0.12	0.121	0.123	0.125	0.127	0.13	0.133	0.136	0.139	0.142	0.145	0.148	0.153	0.156	0.16	0.165	0.17	0.175	0.179	0.186	0.194	0.198	0.209	0.213	0.223	0.227	0.233	0.238	0.245	0.25	0.255
hrg	5	hrg: 5	5	c	0.12	0.107	0.108	0.107	0.108	0.109	0.109	0.111	0.111	0.112	0.113	0.114	0.116	0.117	0.119	0.12	0.123	0.125	0.127	0.13	0.132	0.136	0.14	0.143	0.146	0.15	0.155	0.157	0.163	0.165	0.171	0.174	0.179	0.187	0.192	0.197	0.205	0.209	0.216	0.224	0.235	0.237	0.243	0.251	0.254
hrg	5	hrg: 5	6	a	0.121	0.117	0.128	0.128	0.132	0.134	0.136	0.138	0.14	0.142	0.143	0.141	0.142	0.146	0.149	0.149	0.149	0.15	0.153	0.157	0.159	0.159	0.158	0.162	0.161	0.164	0.169	0.17	0.176	0.177	0.179	0.182	0.184	0.189	0.192	0.199	0.205	0.202	0.205	0.209	0.217	0.22	0.224	0.226	0.229
hrg	5	hrg: 5	6	b	0.113	0.107	0.109	0.108	0.11	0.111	0.111	0.112	0.113	0.113	0.114	0.115	0.116	0.118	0.119	0.121	0.122	0.123	0.125	0.128	0.13	0.133	0.135	0.138	0.139	0.139	0.144	0.147	0.15	0.153	0.157	0.16	0.162	0.169	0.174	0.178	0.185	0.183	0.19	0.192	0.206	0.208	0.213	0.22	0.229
hrg	5	hrg: 5	6	c	0.114	0.106	0.11	0.109	0.112	0.113	0.113	0.116	0.116	0.117	0.117	0.115	0.121	0.117	0.118	0.12	0.122	0.122	0.125	0.126	0.128	0.131	0.133	0.135	0.135	0.138	0.142	0.143	0.148	0.151	0.154	0.158	0.162	0.164	0.169	0.176	0.181	0.183	0.191	0.192	0.203	0.21	0.217	0.223	0.231
hrg	5	hrg: 5	7	a	0.116	0.106	0.109	0.108	0.109	0.112	0.11	0.11	0.111	0.112	0.113	0.113	0.114	0.116	0.116	0.117	0.12	0.121	0.123	0.124	0.127	0.128	0.131	0.133	0.134	0.136	0.14	0.142	0.146	0.149	0.152	0.157	0.16	0.164	0.169	0.174	0.179	0.181	0.189	0.19	0.198	0.206	0.212	0.22	0.224
hrg	5	hrg: 5	7	b	0.113	0.106	0.11	0.108	0.11	0.111	0.111	0.112	0.113	0.113	0.114	0.114	0.116	0.117	0.118	0.119	0.121	0.122	0.124	0.126	0.129	0.131	0.132	0.135	0.136	0.138	0.142	0.144	0.147	0.15	0.155	0.159	0.163	0.166	0.169	0.176	0.182	0.185	0.193	0.196	0.203	0.211	0.216	0.223	0.229
hrg	5	hrg: 5	7	c	0.119	0.107	0.113	0.11	0.112	0.111	0.111	0.112	0.112	0.113	0.113	0.114	0.114	0.115	0.116	0.117	0.119	0.12	0.121	0.123	0.124	0.126	0.128	0.129	0.13	0.132	0.134	0.137	0.141	0.143	0.145	0.15	0.153	0.155	0.159	0.164	0.168	0.17	0.176	0.177	0.183	0.189	0.193	0.199	0.204
hrg	5	hrg:5	8	a	0.123	0.116	0.118	0.118	0.12	0.119	0.12	0.115	0.115	0.117	0.114	0.114	0.118	0.113	0.113	0.113	0.114	0.115	0.114	0.114	0.114	0.115	0.11	0.112	0.112	0.112	0.114	0.109	0.111	0.11	0.108	0.107	0.107	0.106	0.11	0.106	0.106	0.105	0.108	0.104	0.104	0.104	0.106	0.105	0.105
hrg	5	hrg:5	8	b	0.124	0.12	0.122	0.121	0.123	0.121	0.124	0.118	0.118	0.12	0.117	0.117	0.122	0.116	0.116	0.116	0.119	0.119	0.119	0.118	0.118	0.12	0.115	0.117	0.117	0.117	0.12	0.113	0.115	0.115	0.113	0.112	0.111	0.11	0.114	0.11	0.11	0.109	0.112	0.108	0.108	0.108	0.11	0.109	0.109
hrg	5	hrg:5	8	c	0.123	0.122	0.123	0.123	0.125	0.123	0.125	0.122	0.122	0.124	0.122	0.122	0.127	0.122	0.122	0.122	0.124	0.124	0.125	0.125	0.125	0.126	0.122	0.125	0.125	0.125	0.128	0.122	0.125	0.125	0.123	0.122	0.122	0.122	0.125	0.121	0.122	0.122	0.124	0.122	0.122	0.122	0.124	0.124	0.124
hrg	5	hrg:5	9	a	0.117	0.115	0.116	0.116	0.117	0.117	0.118	0.115	0.115	0.116	0.114	0.114	0.117	0.113	0.112	0.112	0.113	0.113	0.112	0.112	0.112	0.113	0.11	0.111	0.11	0.11	0.111	0.107	0.109	0.108	0.107	0.106	0.106	0.105	0.107	0.105	0.104	0.103	0.105	0.103	0.102	0.102	0.103	0.103	0.103
hrg	5	hrg:5	9	b	0.119	0.117	0.119	0.119	0.12	0.119	0.12	0.118	0.117	0.118	0.116	0.116	0.118	0.115	0.114	0.115	0.116	0.115	0.115	0.115	0.115	0.116	0.113	0.113	0.113	0.113	0.114	0.11	0.111	0.111	0.11	0.109	0.108	0.108	0.109	0.107	0.107	0.106	0.108	0.105	0.105	0.104	0.106	0.105	0.105
hrg	5	hrg:5	9	c	0.126	0.122	0.125	0.125	0.128	0.127	0.128	0.126	0.126	0.128	0.126	0.127	0.129	0.128	0.127	0.128	0.129	0.13	0.13	0.131	0.131	0.133	0.131	0.133	0.132	0.133	0.136	0.133	0.135	0.135	0.135	0.136	0.137	0.137	0.139	0.14	0.14	0.142	0.144	0.144	0.145	0.146	0.15	0.153	0.154
hrg	5	hrg:5	10	a	0.111	0.108	0.109	0.11	0.111	0.11	0.111	0.11	0.109	0.11	0.108	0.108	0.11	0.107	0.107	0.107	0.107	0.107	0.106	0.106	0.106	0.107	0.103	0.105	0.104	0.104	0.106	0.101	0.103	0.102	0.101	0.1	0.099	0.099	0.101	0.098	0.098	0.098	0.1	0.097	0.097	0.096	0.098	0.098	0.098
hrg	5	hrg:5	10	b	0.113	0.114	0.114	0.114	0.115	0.114	0.114	0.114	0.113	0.113	0.112	0.111	0.112	0.11	0.111	0.112	0.11	0.11	0.11	0.109	0.109	0.11	0.108	0.108	0.106	0.106	0.107	0.105	0.105	0.105	0.105	0.103	0.103	0.102	0.103	0.102	0.101	0.101	0.102	0.1	0.099	0.099	0.1	0.1	0.099
hrg	5	hrg:5	10	c	0.153	0.158	0.162	0.162	0.17	0.166	0.175	0.163	0.164	0.17	0.166	0.165	0.18	0.165	0.166	0.166	0.176	0.175	0.175	0.176	0.175	0.176	0.167	0.175	0.176	0.174	0.182	0.166	0.174	0.173	0.165	0.163	0.163	0.162	0.171	0.162	0.163	0.162	0.171	0.163	0.16	0.161	0.169	0.168	0.168
hrg	5	hrg:5	11	a	0.138	0.136	0.141	0.143	0.148	0.146	0.153	0.146	0.146	0.151	0.147	0.148	0.159	0.149	0.15	0.151	0.156	0.157	0.158	0.159	0.159	0.161	0.155	0.16	0.161	0.161	0.167	0.156	0.161	0.162	0.157	0.157	0.157	0.156	0.162	0.157	0.157	0.157	0.163	0.158	0.157	0.157	0.162	0.162	0.161
hrg	5	hrg:5	11	b	0.137	0.15	0.154	0.156	0.159	0.158	0.162	0.157	0.157	0.16	0.159	0.16	0.168	0.16	0.161	0.162	0.167	0.167	0.168	0.169	0.169	0.17	0.165	0.17	0.17	0.171	0.176	0.165	0.172	0.173	0.17	0.17	0.171	0.172	0.178	0.175	0.176	0.177	0.183	0.182	0.182	0.184	0.191	0.192	0.196
hrg	5	hrg:5	11	c	0.131	0.13	0.132	0.133	0.137	0.134	0.141	0.133	0.132	0.139	0.134	0.134	0.146	0.136	0.136	0.137	0.142	0.142	0.144	0.144	0.145	0.147	0.142	0.147	0.148	0.149	0.157	0.147	0.153	0.155	0.153	0.153	0.156	0.157	0.165	0.161	0.166	0.168	0.175	0.174	0.177	0.181	0.189	0.197	0.198
hrg	6	hrg: 6	1	a	0.114	0.122	0.124	0.127	0.128	0.125	0.127	0.128	0.131	0.128	0.13	0.135	0.136	0.135	0.138	0.139	0.141	0.142	0.142	0.144	0.145	0.141	0.147	0.148	0.149	0.15	0.149	0.153	0.156	0.154	0.158	0.16	0.162	0.165	0.167	0.171	0.173	0.176	0.18	0.182	0.185	0.189	0.192	0.194	0.197
hrg	6	hrg: 6	1	b	0.11	0.117	0.119	0.123	0.125	0.122	0.123	0.125	0.125	0.124	0.125	0.127	0.127	0.128	0.128	0.129	0.131	0.131	0.131	0.132	0.134	0.13	0.134	0.135	0.136	0.138	0.137	0.14	0.142	0.141	0.143	0.143	0.145	0.147	0.148	0.151	0.153	0.154	0.157	0.159	0.162	0.165	0.167	0.167	0.17
hrg	6	hrg: 6	1	c	0.114	0.116	0.119	0.122	0.124	0.123	0.123	0.124	0.125	0.125	0.125	0.127	0.127	0.128	0.129	0.129	0.131	0.131	0.132	0.133	0.134	0.132	0.136	0.138	0.138	0.14	0.141	0.142	0.144	0.146	0.147	0.149	0.151	0.154	0.156	0.158	0.161	0.164	0.167	0.171	0.174	0.177	0.18	0.183	0.188
hrg	6	hrg: 6	2	a	0.113	0.126	0.126	0.132	0.138	0.134	0.136	0.136	0.136	0.134	0.137	0.139	0.138	0.136	0.138	0.139	0.139	0.139	0.139	0.14	0.141	0.134	0.142	0.142	0.143	0.143	0.14	0.143	0.144	0.142	0.146	0.145	0.146	0.146	0.147	0.148	0.148	0.15	0.15	0.151	0.152	0.153	0.156	0.149	0.151
hrg	6	hrg: 6	2	b	0.107	0.123	0.122	0.138	0.137	0.147	0.135	0.134	0.144	0.131	0.134	0.144	0.144	0.14	0.135	0.136	0.147	0.134	0.135	0.135	0.146	0.136	0.146	0.144	0.141	0.136	0.135	0.136	0.144	0.14	0.145	0.136	0.135	0.142	0.145	0.145	0.146	0.146	0.138	0.136	0.136	0.136	0.137	0.129	0.13
hrg	6	hrg: 6	2	c	0.116	0.132	0.132	0.138	0.142	0.139	0.141	0.142	0.143	0.141	0.145	0.147	0.146	0.144	0.148	0.149	0.149	0.151	0.15	0.152	0.153	0.147	0.156	0.156	0.157	0.157	0.154	0.159	0.16	0.159	0.164	0.166	0.167	0.168	0.171	0.172	0.173	0.177	0.18	0.181	0.184	0.186	0.19	0.186	0.19
hrg	6	hrg: 6	3	a	0.107	0.119	0.12	0.123	0.123	0.12	0.122	0.121	0.122	0.119	0.121	0.121	0.121	0.119	0.12	0.12	0.12	0.119	0.119	0.118	0.117	0.115	0.118	0.117	0.117	0.116	0.114	0.115	0.115	0.112	0.113	0.113	0.112	0.112	0.112	0.111	0.111	0.11	0.111	0.109	0.109	0.108	0.109	0.106	0.105
hrg	6	hrg: 6	3	b	0.106	0.119	0.12	0.123	0.122	0.12	0.121	0.121	0.121	0.12	0.12	0.121	0.12	0.119	0.12	0.12	0.12	0.12	0.119	0.118	0.117	0.116	0.117	0.117	0.116	0.116	0.114	0.115	0.115	0.113	0.113	0.113	0.112	0.111	0.112	0.111	0.11	0.111	0.11	0.109	0.109	0.108	0.108	0.106	0.105
hrg	6	hrg: 6	3	c	0.111	0.121	0.123	0.125	0.125	0.124	0.124	0.124	0.124	0.123	0.123	0.124	0.123	0.123	0.123	0.122	0.123	0.123	0.121	0.121	0.121	0.119	0.12	0.12	0.12	0.12	0.119	0.119	0.119	0.117	0.118	0.117	0.117	0.117	0.117	0.116	0.116	0.115	0.115	0.115	0.114	0.114	0.113	0.112	0.112
hrg	6	hrg: 6	4	a	0.107	0.101	0.104	0.105	0.105	0.108	0.107	0.107	0.105	0.106	0.106	0.103	0.102	0.103	0.103	0.101	0.102	0.1	0.1	0.099	0.099	0.098	0.098	0.097	0.095	0.095	0.094	0.093	0.093	0.092	0.091	0.092	0.09	0.091	0.09	0.089	0.09	0.089	0.089	0.087	0.088	0.088	0.088	0.088	0.088
hrg	6	hrg: 6	4	b	0.111	0.102	0.104	0.105	0.106	0.107	0.107	0.107	0.107	0.11	0.106	0.105	0.104	0.104	0.103	0.106	0.104	0.1	0.099	0.099	0.098	0.098	0.097	0.096	0.095	0.094	0.093	0.093	0.092	0.091	0.09	0.09	0.089	0.089	0.089	0.088	0.089	0.088	0.088	0.087	0.087	0.087	0.087	0.087	0.087
hrg	6	hrg: 6	4	c	0.11	0.103	0.105	0.106	0.108	0.109	0.108	0.108	0.107	0.107	0.105	0.104	0.106	0.106	0.105	0.102	0.102	0.1	0.1	0.098	0.099	0.097	0.097	0.097	0.094	0.093	0.092	0.092	0.091	0.09	0.09	0.09	0.089	0.089	0.089	0.088	0.089	0.088	0.088	0.087	0.088	0.088	0.088	0.088	0.088
hrg	6	hrg: 6	5	a	0.119	0.105	0.107	0.107	0.106	0.105	0.104	0.104	0.104	0.104	0.104	0.102	0.101	0.103	0.102	0.1	0.101	0.1	0.099	0.099	0.098	0.097	0.096	0.096	0.095	0.093	0.093	0.092	0.092	0.091	0.091	0.089	0.089	0.089	0.088	0.087	0.088	0.087	0.087	0.085	0.086	0.087	0.086	0.086	0.085
hrg	6	hrg: 6	5	b	0.111	0.102	0.105	0.105	0.106	0.107	0.107	0.106	0.105	0.106	0.107	0.103	0.101	0.102	0.1	0.099	0.099	0.098	0.097	0.096	0.095	0.095	0.094	0.093	0.094	0.091	0.09	0.089	0.089	0.088	0.088	0.088	0.087	0.087	0.087	0.086	0.087	0.087	0.086	0.086	0.086	0.086	0.086	0.086	0.086
hrg	6	hrg: 6	5	c	0.109	0.102	0.105	0.104	0.104	0.105	0.103	0.103	0.103	0.104	0.102	0.101	0.1	0.101	0.1	0.1	0.1	0.098	0.098	0.097	0.097	0.096	0.095	0.095	0.094	0.093	0.092	0.091	0.091	0.09	0.09	0.089	0.088	0.088	0.087	0.086	0.087	0.087	0.086	0.085	0.085	0.085	0.086	0.085	0.084
hrg	6	hrg: 6	6	a	0.11	0.102	0.105	0.104	0.105	0.105	0.109	0.109	0.109	0.106	0.106	0.106	0.107	0.107	0.107	0.107	0.107	0.107	0.105	0.103	0.103	0.104	0.103	0.102	0.096	0.095	0.095	0.095	0.095	0.094	0.094	0.094	0.094	0.094	0.093	0.097	0.096	0.093	0.096	0.092	0.096	0.096	0.096	0.096	0.096
hrg	6	hrg: 6	6	b	0.109	0.103	0.105	0.105	0.106	0.107	0.107	0.107	0.106	0.106	0.106	0.105	0.106	0.105	0.105	0.104	0.105	0.103	0.103	0.103	0.102	0.102	0.101	0.1	0.097	0.097	0.096	0.095	0.095	0.095	0.094	0.094	0.093	0.093	0.093	0.095	0.094	0.092	0.093	0.091	0.093	0.093	0.093	0.093	0.093
hrg	6	hrg: 6	6	c	0.155	0.153	0.165	0.195	0.215	0.218	0.218	0.225	0.224	0.232	0.237	0.238	0.24	0.229	0.235	0.238	0.23	0.241	0.237	0.245	0.219	0.215	0.22	0.227	0.225	0.22	0.237	0.236	0.25	0.241	0.232	0.234	0.248	0.253	0.263	0.251	0.276	0.276	0.279	0.276	0.282	0.272	0.258	0.277	0.283
hrg	6	hrg: 6	7	a	0.107	0.111	0.122	0.121	0.122	0.126	0.127	0.127	0.127	0.128	0.129	0.127	0.127	0.127	0.13	0.127	0.128	0.127	0.126	0.126	0.126	0.126	0.125	0.125	0.126	0.125	0.124	0.124	0.124	0.124	0.124	0.123	0.123	0.123	0.123	0.121	0.122	0.123	0.123	0.123	0.122	0.122	0.122	0.122	0.122
hrg	6	hrg: 6	7	b	0.108	0.1	0.102	0.102	0.104	0.104	0.105	0.104	0.104	0.106	0.104	0.102	0.101	0.103	0.1	0.099	0.099	0.1	0.097	0.096	0.095	0.095	0.097	0.094	0.092	0.091	0.09	0.09	0.09	0.089	0.089	0.089	0.088	0.089	0.089	0.088	0.089	0.088	0.089	0.087	0.088	0.089	0.088	0.088	0.088
hrg	6	hrg: 6	7	c	0.111	0.101	0.102	0.103	0.103	0.103	0.104	0.103	0.103	0.102	0.102	0.1	0.1	0.1	0.099	0.099	0.099	0.098	0.097	0.096	0.096	0.096	0.095	0.094	0.093	0.091	0.09	0.09	0.09	0.089	0.088	0.088	0.088	0.088	0.088	0.088	0.088	0.087	0.087	0.086	0.087	0.087	0.087	0.087	0.087
hrg	6	hrg:6	8	a	0.119	0.116	0.119	0.121	0.123	0.122	0.124	0.123	0.122	0.124	0.123	0.124	0.127	0.125	0.125	0.126	0.128	0.128	0.128	0.129	0.13	0.132	0.13	0.132	0.132	0.132	0.134	0.132	0.134	0.135	0.135	0.135	0.136	0.137	0.14	0.14	0.141	0.142	0.146	0.145	0.147	0.148	0.152	0.156	0.157
hrg	6	hrg:6	8	b	0.112	0.115	0.119	0.122	0.124	0.124	0.126	0.125	0.125	0.127	0.126	0.126	0.128	0.126	0.127	0.127	0.129	0.129	0.128	0.129	0.129	0.13	0.127	0.128	0.128	0.128	0.129	0.125	0.128	0.127	0.126	0.125	0.125	0.124	0.127	0.124	0.124	0.124	0.126	0.123	0.123	0.122	0.124	0.124	0.124
hrg	6	hrg:6	8	c	0.111	0.107	0.11	0.111	0.111	0.111	0.112	0.11	0.109	0.111	0.109	0.109	0.11	0.107	0.106	0.106	0.107	0.107	0.106	0.106	0.105	0.107	0.104	0.104	0.103	0.103	0.104	0.101	0.102	0.101	0.101	0.1	0.1	0.098	0.1	0.098	0.098	0.097	0.098	0.097	0.097	0.096	0.097	0.097	0.096
hrg	6	hrg:6	9	a	0.113	0.11	0.114	0.114	0.116	0.115	0.115	0.113	0.114	0.114	0.112	0.112	0.113	0.111	0.11	0.11	0.11	0.11	0.109	0.108	0.108	0.109	0.106	0.106	0.106	0.106	0.106	0.104	0.104	0.104	0.103	0.103	0.102	0.101	0.102	0.101	0.1	0.1	0.1	0.099	0.099	0.098	0.099	0.099	0.098
hrg	6	hrg:6	9	b	0.123	0.119	0.123	0.123	0.125	0.125	0.125	0.126	0.125	0.124	0.125	0.124	0.123	0.123	0.121	0.122	0.12	0.12	0.119	0.119	0.119	0.12	0.118	0.117	0.116	0.116	0.116	0.115	0.115	0.115	0.115	0.114	0.114	0.112	0.112	0.112	0.111	0.111	0.111	0.11	0.11	0.109	0.109	0.11	0.109
hrg	6	hrg:6	9	c	0.115	0.114	0.116	0.116	0.118	0.117	0.117	0.116	0.115	0.116	0.115	0.115	0.114	0.114	0.113	0.113	0.112	0.112	0.111	0.111	0.111	0.112	0.11	0.109	0.108	0.108	0.109	0.106	0.107	0.106	0.106	0.105	0.104	0.103	0.104	0.103	0.102	0.102	0.102	0.101	0.101	0.1	0.1	0.1	0.1
hrg	6	hrg:6	10	a	0.14	0.147	0.147	0.148	0.153	0.151	0.155	0.155	0.156	0.162	0.158	0.159	0.162	0.159	0.161	0.161	0.16	0.159	0.16	0.16	0.16	0.162	0.162	0.16	0.159	0.16	0.165	0.161	0.159	0.159	0.162	0.161	0.16	0.16	0.158	0.16	0.16	0.16	0.157	0.159	0.159	0.158	0.156	0.164	0.156
hrg	6	hrg:6	10	b	0.119	0.119	0.121	0.122	0.124	0.124	0.126	0.121	0.12	0.124	0.122	0.123	0.134	0.123	0.123	0.124	0.129	0.128	0.128	0.128	0.128	0.13	0.122	0.128	0.127	0.132	0.134	0.124	0.128	0.127	0.122	0.121	0.121	0.121	0.128	0.122	0.122	0.122	0.129	0.121	0.121	0.121	0.128	0.128	0.128
hrg	6	hrg:6	10	c	0.121	0.118	0.12	0.12	0.123	0.121	0.123	0.119	0.118	0.12	0.118	0.118	0.122	0.117	0.116	0.116	0.118	0.118	0.118	0.117	0.117	0.119	0.114	0.116	0.116	0.116	0.119	0.111	0.115	0.115	0.111	0.11	0.11	0.108	0.113	0.109	0.108	0.108	0.112	0.107	0.106	0.106	0.11	0.108	0.11
hrg	6	hrg:6	11	a	0.129	0.13	0.137	0.139	0.141	0.141	0.142	0.141	0.14	0.14	0.141	0.141	0.142	0.14	0.139	0.14	0.141	0.141	0.141	0.141	0.141	0.142	0.138	0.14	0.14	0.14	0.14	0.136	0.139	0.138	0.136	0.135	0.134	0.133	0.137	0.133	0.133	0.132	0.136	0.131	0.131	0.131	0.134	0.13	0.133
hrg	6	hrg:6	11	b	0.114	0.11	0.113	0.113	0.115	0.114	0.115	0.112	0.111	0.113	0.111	0.111	0.114	0.11	0.11	0.11	0.111	0.11	0.11	0.11	0.11	0.111	0.107	0.108	0.108	0.108	0.11	0.105	0.107	0.106	0.105	0.104	0.103	0.102	0.105	0.102	0.102	0.102	0.103	0.101	0.1	0.1	0.102	0.101	0.101
hrg	6	hrg:6	11	c	0.116	0.113	0.115	0.116	0.118	0.116	0.116	0.114	0.113	0.114	0.113	0.113	0.115	0.112	0.112	0.112	0.112	0.112	0.112	0.111	0.111	0.113	0.11	0.11	0.11	0.11	0.111	0.108	0.109	0.109	0.108	0.107	0.106	0.105	0.107	0.105	0.105	0.104	0.105	0.104	0.103	0.103	0.104	0.104	0.104
hrg+phrg (complemented)	0	hrg+phrg (complemented):0	1	a	0.111	0.106	0.109	0.11	0.112	0.115	0.117	0.12	0.121	0.122	0.124	0.128	0.132	0.135	0.138	0.143	0.148	0.154	0.155	0.163	0.168	0.173	0.173	0.179	0.184	0.191	0.196	0.202	0.204	0.209	0.214	0.222	0.227	0.234	0.241	0.25	0.254	0.262	0.271	0.277	0.285	0.295	0.301	0.32	0.33
hrg+phrg (complemented)	0	hrg+phrg (complemented):0	1	b	0.112	0.107	0.111	0.112	0.114	0.117	0.118	0.12	0.124	0.125	0.127	0.131	0.135	0.137	0.142	0.145	0.151	0.158	0.16	0.166	0.172	0.179	0.183	0.183	0.185	0.192	0.198	0.2	0.203	0.211	0.218	0.223	0.232	0.236	0.242	0.252	0.256	0.268	0.276	0.278	0.289	0.297	0.305	0.319	0.324
hrg+phrg (complemented)	0	hrg+phrg (complemented):0	1	c	0.113	0.108	0.112	0.114	0.116	0.118	0.12	0.122	0.124	0.127	0.129	0.131	0.134	0.136	0.141	0.144	0.146	0.152	0.158	0.162	0.166	0.17	0.173	0.178	0.18	0.189	0.195	0.197	0.204	0.21	0.218	0.224	0.229	0.237	0.244	0.252	0.259	0.265	0.273	0.278	0.287	0.297	0.3	0.316	0.323
hrg+phrg (complemented)	0	hrg+phrg (complemented):0	2	a	0.109	0.107	0.11	0.11	0.111	0.112	0.113	0.115	0.116	0.118	0.119	0.121	0.124	0.126	0.129	0.132	0.135	0.139	0.142	0.146	0.15	0.155	0.157	0.161	0.165	0.172	0.177	0.181	0.187	0.193	0.2	0.207	0.213	0.219	0.227	0.233	0.238	0.245	0.25	0.257	0.262	0.267	0.271	0.279	0.284
hrg+phrg (complemented)	0	hrg+phrg (complemented):0	2	b	0.125	0.119	0.121	0.12	0.124	0.124	0.129	0.125	0.127	0.131	0.131	0.132	0.141	0.137	0.141	0.144	0.151	0.155	0.161	0.164	0.169	0.174	0.173	0.182	0.188	0.193	0.202	0.2	0.21	0.215	0.215	0.223	0.234	0.237	0.252	0.252	0.257	0.266	0.275	0.277	0.281	0.292	0.301	0.3	0.312
hrg+phrg (complemented)	0	hrg+phrg (complemented):0	2	c	0.125	0.118	0.121	0.121	0.124	0.126	0.129	0.128	0.13	0.133	0.134	0.138	0.143	0.143	0.146	0.15	0.156	0.162	0.166	0.169	0.173	0.178	0.18	0.185	0.19	0.198	0.205	0.208	0.216	0.223	0.227	0.236	0.244	0.249	0.261	0.268	0.27	0.281	0.293	0.293	0.305	0.318	0.318	0.336	0.345
hrg+phrg (complemented)	0	hrg+phrg (complemented):0	3	a	0.113	0.109	0.111	0.111	0.113	0.115	0.116	0.116	0.117	0.119	0.119	0.12	0.123	0.121	0.123	0.125	0.128	0.13	0.131	0.133	0.135	0.14	0.139	0.143	0.145	0.149	0.154	0.156	0.16	0.163	0.162	0.17	0.175	0.176	0.185	0.19	0.19	0.196	0.206	0.209	0.217	0.222	0.229	0.237	0.245
hrg+phrg (complemented)	0	hrg+phrg (complemented):0	3	b	0.117	0.112	0.114	0.115	0.118	0.118	0.12	0.12	0.12	0.122	0.122	0.122	0.126	0.124	0.126	0.129	0.132	0.134	0.135	0.137	0.139	0.143	0.143	0.146	0.149	0.154	0.158	0.159	0.162	0.165	0.168	0.174	0.178	0.18	0.188	0.193	0.196	0.202	0.211	0.216	0.226	0.232	0.238	0.248	0.254
hrg+phrg (complemented)	0	hrg+phrg (complemented):0	3	c	0.118	0.113	0.117	0.117	0.119	0.121	0.122	0.122	0.122	0.125	0.125	0.126	0.128	0.128	0.129	0.131	0.133	0.136	0.137	0.14	0.141	0.146	0.146	0.149	0.152	0.155	0.16	0.16	0.164	0.167	0.172	0.177	0.182	0.185	0.192	0.197	0.201	0.209	0.217	0.224	0.233	0.237	0.245	0.254	0.262
hrg+phrg (complemented)	0	hrg+phrg (complemented):0	4	a	0.105	0.101	0.103	0.104	0.106	0.108	0.11	0.111	0.112	0.115	0.116	0.119	0.122	0.124	0.127	0.13	0.134	0.14	0.143	0.149	0.152	0.159	0.161	0.168	0.17	0.179	0.186	0.189	0.195	0.201	0.206	0.213	0.217	0.225	0.231	0.24	0.244	0.253	0.262	0.27	0.281	0.297	0.292	0.308	0.309
hrg+phrg (complemented)	0	hrg+phrg (complemented):0	4	b	0.11	0.105	0.108	0.109	0.111	0.114	0.115	0.117	0.119	0.121	0.123	0.126	0.13	0.132	0.136	0.14	0.145	0.153	0.158	0.161	0.165	0.171	0.177	0.183	0.185	0.194	0.199	0.204	0.21	0.215	0.219	0.228	0.237	0.239	0.255	0.262	0.258	0.268	0.277	0.282	0.291	0.3	0.305	0.316	0.322
hrg+phrg (complemented)	0	hrg+phrg (complemented):0	4	c	0.112	0.107	0.111	0.112	0.114	0.115	0.118	0.121	0.122	0.124	0.125	0.128	0.132	0.135	0.139	0.145	0.149	0.158	0.162	0.166	0.17	0.176	0.181	0.184	0.187	0.196	0.203	0.206	0.213	0.219	0.226	0.234	0.242	0.244	0.254	0.262	0.267	0.274	0.285	0.287	0.296	0.303	0.307	0.317	0.323
hrg+phrg (complemented)	5	hrg+phrg (complemented):5	1	a	0.128	0.139	0.142	0.143	0.147	0.147	0.151	0.147	0.147	0.152	0.151	0.152	0.162	0.156	0.157	0.159	0.165	0.167	0.17	0.172	0.175	0.179	0.176	0.184	0.186	0.189	0.197	0.19	0.196	0.2	0.201	0.205	0.207	0.213	0.222	0.224	0.23	0.234	0.244	0.242	0.252	0.254	0.264	0.282	0.289
hrg+phrg (complemented)	5	hrg+phrg (complemented):5	1	b	0.118	0.116	0.119	0.118	0.121	0.12	0.124	0.121	0.121	0.125	0.124	0.126	0.132	0.129	0.13	0.132	0.136	0.139	0.141	0.144	0.148	0.151	0.153	0.157	0.159	0.163	0.171	0.168	0.174	0.18	0.183	0.186	0.19	0.198	0.204	0.211	0.213	0.221	0.228	0.231	0.242	0.245	0.253	0.27	0.283
hrg+phrg (complemented)	5	hrg+phrg (complemented):5	1	c	0.118	0.115	0.118	0.118	0.12	0.119	0.122	0.12	0.12	0.123	0.123	0.125	0.13	0.128	0.131	0.132	0.136	0.138	0.141	0.144	0.147	0.151	0.153	0.156	0.16	0.164	0.17	0.169	0.175	0.179	0.185	0.187	0.193	0.199	0.206	0.21	0.218	0.226	0.232	0.242	0.248	0.255	0.265	0.273	0.291
hrg+phrg (complemented)	5	hrg+phrg (complemented):5	2	a	0.118	0.116	0.117	0.118	0.119	0.119	0.12	0.12	0.119	0.121	0.121	0.121	0.124	0.123	0.124	0.125	0.126	0.128	0.13	0.13	0.133	0.136	0.135	0.137	0.139	0.142	0.145	0.144	0.147	0.149	0.152	0.155	0.157	0.16	0.164	0.167	0.17	0.174	0.179	0.183	0.188	0.193	0.201	0.209	0.214
hrg+phrg (complemented)	5	hrg+phrg (complemented):5	2	b	0.118	0.116	0.118	0.118	0.12	0.12	0.121	0.121	0.121	0.123	0.123	0.123	0.126	0.125	0.126	0.127	0.129	0.131	0.132	0.133	0.135	0.139	0.138	0.14	0.142	0.145	0.149	0.149	0.152	0.155	0.159	0.161	0.165	0.167	0.173	0.176	0.181	0.187	0.192	0.197	0.204	0.21	0.218	0.228	0.234
hrg+phrg (complemented)	5	hrg+phrg (complemented):5	2	c	0.114	0.115	0.116	0.116	0.116	0.116	0.118	0.117	0.117	0.119	0.119	0.12	0.122	0.121	0.123	0.125	0.126	0.127	0.128	0.13	0.132	0.135	0.135	0.137	0.138	0.141	0.144	0.144	0.147	0.15	0.152	0.154	0.156	0.158	0.163	0.166	0.169	0.172	0.177	0.18	0.185	0.189	0.194	0.197	0.205
hrg+phrg (complemented)	5	hrg+phrg (complemented):5	3	a	0.132	0.129	0.129	0.128	0.134	0.13	0.139	0.128	0.128	0.134	0.129	0.129	0.144	0.131	0.131	0.133	0.141	0.143	0.143	0.146	0.147	0.15	0.141	0.15	0.153	0.154	0.165	0.149	0.159	0.16	0.156	0.156	0.159	0.161	0.171	0.165	0.17	0.17	0.182	0.175	0.175	0.176	0.184	0.192	0.194
hrg+phrg (complemented)	5	hrg+phrg (complemented):5	3	b	0.135	0.126	0.129	0.128	0.134	0.131	0.137	0.128	0.128	0.133	0.13	0.131	0.143	0.132	0.132	0.134	0.142	0.144	0.146	0.146	0.147	0.15	0.142	0.151	0.153	0.154	0.16	0.148	0.157	0.16	0.155	0.157	0.16	0.162	0.171	0.167	0.171	0.173	0.182	0.179	0.183	0.189	0.199	0.202	0.21
hrg+phrg (complemented)	5	hrg+phrg (complemented):5	3	c	0.13	0.125	0.126	0.127	0.132	0.129	0.136	0.127	0.127	0.132	0.128	0.129	0.142	0.131	0.131	0.133	0.14	0.142	0.143	0.144	0.145	0.148	0.141	0.15	0.149	0.152	0.16	0.148	0.157	0.159	0.155	0.157	0.16	0.162	0.17	0.165	0.169	0.172	0.181	0.179	0.182	0.187	0.196	0.2	0.21
hrg+phrg (complemented)	5	hrg+phrg (complemented):5	4	a	0.117	0.116	0.118	0.119	0.123	0.122	0.128	0.122	0.122	0.126	0.126	0.127	0.138	0.131	0.133	0.137	0.143	0.145	0.149	0.152	0.153	0.16	0.159	0.165	0.17	0.174	0.184	0.18	0.187	0.194	0.194	0.197	0.202	0.209	0.222	0.223	0.231	0.24	0.251	0.256	0.258	0.266	0.273	0.285	0.293
hrg+phrg (complemented)	5	hrg+phrg (complemented):5	4	b	0.118	0.117	0.119	0.12	0.123	0.123	0.127	0.123	0.124	0.128	0.127	0.129	0.139	0.133	0.135	0.138	0.145	0.148	0.152	0.155	0.16	0.164	0.164	0.173	0.174	0.178	0.188	0.184	0.195	0.201	0.203	0.21	0.214	0.221	0.236	0.239	0.246	0.254	0.262	0.264	0.267	0.278	0.288	0.306	0.315
hrg+phrg (complemented)	5	hrg+phrg (complemented):5	4	c	0.119	0.118	0.121	0.122	0.125	0.125	0.129	0.126	0.126	0.131	0.131	0.133	0.141	0.137	0.14	0.143	0.151	0.156	0.158	0.162	0.166	0.175	0.173	0.18	0.185	0.189	0.2	0.194	0.206	0.211	0.216	0.222	0.229	0.236	0.244	0.246	0.26	0.27	0.276	0.277	0.286	0.298	0.308	0.319	0.33
hrg+phrg (complemented)	6	hrg+phrg (complemented):6	1	a	0.118	0.115	0.117	0.118	0.12	0.119	0.12	0.119	0.117	0.118	0.116	0.116	0.117	0.114	0.114	0.115	0.115	0.114	0.114	0.114	0.113	0.115	0.112	0.112	0.112	0.112	0.112	0.11	0.111	0.11	0.11	0.109	0.108	0.107	0.109	0.107	0.107	0.106	0.107	0.106	0.106	0.105	0.106	0.106	0.106
hrg+phrg (complemented)	6	hrg+phrg (complemented):6	1	b	0.11	0.106	0.109	0.111	0.113	0.114	0.115	0.115	0.114	0.115	0.113	0.113	0.114	0.113	0.112	0.112	0.112	0.112	0.111	0.112	0.112	0.114	0.112	0.112	0.111	0.111	0.111	0.11	0.111	0.111	0.11	0.11	0.11	0.109	0.11	0.11	0.11	0.109	0.111	0.109	0.11	0.109	0.111	0.11	0.11
hrg+phrg (complemented)	6	hrg+phrg (complemented):6	1	c	0.121	0.129	0.138	0.14	0.143	0.143	0.144	0.147	0.147	0.149	0.148	0.149	0.148	0.15	0.151	0.153	0.151	0.153	0.153	0.154	0.155	0.159	0.162	0.16	0.162	0.164	0.167	0.169	0.17	0.171	0.176	0.179	0.181	0.181	0.183	0.188	0.189	0.193	0.195	0.198	0.202	0.206	0.208	0.218	0.217
hrg+phrg (complemented)	6	hrg+phrg (complemented):6	2	a	0.117	0.113	0.116	0.118	0.12	0.121	0.123	0.122	0.123	0.125	0.123	0.125	0.127	0.127	0.127	0.128	0.128	0.131	0.132	0.133	0.135	0.138	0.139	0.14	0.142	0.145	0.148	0.149	0.153	0.155	0.157	0.161	0.163	0.165	0.171	0.175	0.177	0.181	0.188	0.19	0.198	0.205	0.209	0.222	0.224
hrg+phrg (complemented)	6	hrg+phrg (complemented):6	2	b	0.112	0.108	0.11	0.111	0.113	0.112	0.112	0.112	0.111	0.112	0.111	0.11	0.112	0.11	0.11	0.111	0.111	0.111	0.11	0.11	0.11	0.111	0.109	0.108	0.108	0.108	0.108	0.106	0.107	0.107	0.107	0.106	0.105	0.104	0.105	0.104	0.104	0.104	0.105	0.103	0.103	0.103	0.103	0.103	0.103
hrg+phrg (complemented)	6	hrg+phrg (complemented):6	2	c	0.125	0.119	0.12	0.121	0.126	0.123	0.128	0.12	0.12	0.124	0.12	0.119	0.129	0.119	0.119	0.12	0.124	0.125	0.124	0.126	0.126	0.128	0.121	0.126	0.126	0.127	0.134	0.12	0.128	0.127	0.121	0.121	0.12	0.12	0.128	0.12	0.121	0.12	0.128	0.12	0.12	0.12	0.128	0.128	0.128
hrg+phrg (complemented)	6	hrg+phrg (complemented):6	3	a	0.12	0.115	0.117	0.117	0.121	0.119	0.122	0.118	0.117	0.12	0.118	0.116	0.121	0.116	0.116	0.117	0.119	0.118	0.118	0.117	0.118	0.12	0.115	0.117	0.118	0.117	0.121	0.113	0.117	0.117	0.114	0.113	0.113	0.113	0.117	0.113	0.113	0.112	0.117	0.112	0.112	0.112	0.117	0.116	0.117
hrg+phrg (complemented)	6	hrg+phrg (complemented):6	3	b	0.113	0.108	0.11	0.111	0.113	0.113	0.114	0.112	0.112	0.114	0.113	0.114	0.119	0.115	0.115	0.116	0.119	0.119	0.12	0.12	0.121	0.123	0.121	0.123	0.124	0.125	0.127	0.124	0.127	0.129	0.127	0.128	0.129	0.129	0.133	0.132	0.134	0.134	0.14	0.138	0.14	0.141	0.146	0.149	0.15
hrg+phrg (complemented)	6	hrg+phrg (complemented):6	3	c	0.116	0.112	0.114	0.115	0.117	0.117	0.12	0.117	0.116	0.119	0.118	0.118	0.122	0.119	0.12	0.122	0.124	0.125	0.125	0.126	0.128	0.13	0.128	0.13	0.132	0.133	0.137	0.133	0.138	0.139	0.139	0.141	0.142	0.143	0.149	0.149	0.15	0.152	0.159	0.158	0.163	0.166	0.171	0.177	0.18
hrg+phrg (complemented)	6	hrg+phrg (complemented):6	4	a	0.116	0.114	0.116	0.117	0.119	0.119	0.121	0.119	0.119	0.122	0.121	0.121	0.126	0.123	0.124	0.125	0.127	0.128	0.129	0.13	0.131	0.134	0.133	0.135	0.136	0.138	0.142	0.14	0.144	0.145	0.146	0.148	0.15	0.151	0.157	0.158	0.16	0.163	0.169	0.17	0.175	0.179	0.185	0.191	0.196
hrg+phrg (complemented)	6	hrg+phrg (complemented):6	4	b	0.114	0.12	0.125	0.127	0.127	0.13	0.129	0.132	0.133	0.134	0.135	0.137	0.137	0.14	0.141	0.143	0.145	0.147	0.148	0.151	0.154	0.159	0.16	0.163	0.165	0.17	0.172	0.176	0.179	0.183	0.187	0.191	0.195	0.197	0.205	0.209	0.215	0.219	0.228	0.231	0.239	0.246	0.252	0.263	0.266
hrg+phrg (complemented)	6	hrg+phrg (complemented):6	4	c	0.112	0.108	0.109	0.11	0.112	0.113	0.114	0.114	0.114	0.116	0.116	0.117	0.122	0.121	0.122	0.126	0.127	0.131	0.134	0.136	0.139	0.144	0.144	0.149	0.152	0.156	0.161	0.162	0.167	0.172	0.176	0.182	0.187	0.191	0.201	0.207	0.213	0.221	0.231	0.235	0.245	0.252	0.261	0.269	0.275
ura3	0	ura3: 0	1	a	0.107	0.104	0.105	0.107	0.108	0.109	0.11	0.111	0.113	0.115	0.117	0.118	0.121	0.123	0.125	0.128	0.132	0.135	0.137	0.142	0.145	0.148	0.153	0.157	0.162	0.169	0.171	0.177	0.183	0.186	0.192	0.201	0.205	0.217	0.221	0.227	0.24	0.244	0.247	0.259	0.268	0.261	0.271	0.275	0.28
ura3	0	ura3: 0	1	b	0.126	0.127	0.128	0.131	0.133	0.134	0.135	0.137	0.137	0.139	0.141	0.143	0.145	0.148	0.15	0.154	0.155	0.161	0.16	0.166	0.169	0.173	0.18	0.184	0.186	0.194	0.198	0.203	0.208	0.215	0.217	0.227	0.236	0.24	0.247	0.254	0.259	0.27	0.274	0.279	0.285	0.289	0.295	0.302	0.306
ura3	0	ura3: 0	1	c	0.163	0.137	0.141	0.144	0.149	0.15	0.152	0.154	0.156	0.158	0.16	0.162	0.165	0.167	0.171	0.174	0.18	0.182	0.183	0.189	0.193	0.198	0.201	0.206	0.21	0.218	0.22	0.225	0.24	0.246	0.244	0.254	0.261	0.271	0.273	0.274	0.28	0.286	0.29	0.295	0.298	0.296	0.305	0.309	0.312
ura3	0	ura3: 0	1	d	0.178	0.13	0.123	0.118	0.119	0.118	0.117	0.117	0.118	0.119	0.121	0.122	0.125	0.127	0.129	0.131	0.131	0.134	0.137	0.142	0.144	0.146	0.15	0.155	0.156	0.161	0.165	0.168	0.172	0.177	0.179	0.182	0.19	0.193	0.199	0.207	0.212	0.215	0.219	0.221	0.23	0.237	0.231	0.235	0.244
ura3	0	ura3: 0	2	a	0.126	0.113	0.112	0.113	0.113	0.114	o	0.116	0.118	0.12	0.123	0.124	0.127	0.13	0.134	0.139	0.141	0.146	0.145	0.149	0.152	0.158	0.162	0.164	0.167	0.174	0.178	0.184	0.188	0.192	0.195	0.197	0.206	0.211	0.218	0.221	0.226	0.231	0.233	0.24	0.242	0.247	0.25	0.246	0.244
ura3	0	ura3: 0	2	b	0.127	0.117	0.119	0.12	0.122	0.123	0.125	0.125	0.127	0.13	0.133	0.135	0.139	0.142	0.147	0.152	0.157	0.162	0.164	0.169	0.174	0.177	0.183	0.188	0.192	0.198	0.206	0.208	0.215	0.227	0.228	0.231	0.239	0.249	0.254	0.257	0.261	0.269	0.272	0.275	0.284	0.293	0.29	0.294	0.297
ura3	0	ura3: 0	2	c	0.122	0.112	0.115	0.117	0.118	0.119	0.12	0.121	0.123	0.125	0.128	0.129	0.133	0.135	0.139	0.142	0.148	0.151	0.153	0.159	0.165	0.169	0.174	0.179	0.183	0.191	0.198	0.204	0.208	0.213	0.22	0.229	0.236	0.242	0.248	0.25	0.251	0.259	0.264	0.273	0.274	0.279	0.283	0.285	0.287
ura3	0	ura3: 0	2	d	0.118	0.112	0.117	0.119	0.12	0.12	0.121	0.123	0.125	0.128	0.129	0.132	0.134	0.138	0.141	0.144	0.149	0.152	0.155	0.161	0.166	0.17	0.176	0.181	0.186	0.193	0.201	0.205	0.209	0.218	0.223	0.229	0.235	0.241	0.247	0.252	0.257	0.263	0.268	0.274	0.277	0.283	0.292	0.3	0.305
ura3	0	ura3: 0	3	a	0.115	0.109	0.113	0.116	0.117	0.117	0.118	0.119	0.121	0.124	0.126	0.128	0.131	0.134	0.136	0.14	0.144	0.148	0.149	0.156	0.16	0.164	0.171	0.174	0.18	0.186	0.19	0.196	0.199	0.206	0.211	0.219	0.224	0.227	0.228	0.245	0.251	0.258	0.26	0.267	0.271	0.281	0.285	0.295	0.304
ura3	0	ura3: 0	3	b	0.113	0.108	0.113	0.116	0.118	0.117	0.118	0.119	0.122	0.124	0.127	0.129	0.133	0.135	0.138	0.141	0.146	0.151	0.153	0.159	0.165	0.168	0.173	0.18	0.183	0.186	0.196	0.203	0.204	0.212	0.218	0.222	0.23	0.237	0.242	0.251	0.256	0.261	0.265	0.276	0.28	0.294	0.306	0.315	0.323
ura3	0	ura3: 0	3	c	0.145	0.129	0.123	0.125	0.128	0.131	0.133	0.135	0.136	0.139	0.141	0.142	0.145	0.146	0.15	0.153	0.156	0.16	0.161	0.167	0.172	0.174	0.18	0.184	0.189	0.195	0.201	0.207	0.213	0.22	0.221	0.233	0.238	0.241	0.251	0.258	0.258	0.268	0.276	0.281	0.291	0.293	0.296	0.298	0.304
ura3	0	ura3: 0	3	d	0.137	0.143	0.144	0.144	0.146	0.145	0.148	0.15	0.152	0.158	0.16	0.162	0.166	0.17	0.174	0.181	0.187	0.193	0.195	0.202	0.204	0.209	0.216	0.222	0.228	0.241	0.247	0.257	0.26	0.268	0.269	0.281	0.284	0.292	0.292	0.306	0.309	0.31	0.315	0.318	0.323	0.329	0.343	0.349	0.361
ura3	0	ura3: 0	4	a	0.138	0.136	0.135	0.138	0.139	0.139	0.141	0.143	0.144	0.146	0.148	0.149	0.153	0.155	0.156	0.158	0.162	0.165	0.168	0.174	0.177	0.181	0.186	0.189	0.191	0.197	0.204	0.21	0.212	0.221	0.227	0.231	0.24	0.244	0.25	0.261	0.262	0.27	0.275	0.28	0.286	0.288	0.289	0.29	0.292
ura3	0	ura3: 0	4	b	0.133	0.123	0.129	0.131	0.135	0.136	0.138	0.138	0.141	0.142	0.143	0.144	0.146	0.149	0.15	0.155	0.156	0.158	0.16	0.165	0.172	0.17	0.177	0.182	0.184	0.19	0.195	0.199	0.206	0.211	0.212	0.22	0.231	0.231	0.239	0.243	0.243	0.252	0.257	0.258	0.263	0.263	0.263	0.263	0.266
ura3	0	ura3: 0	4	c	0.136	0.118	0.117	0.117	0.117	0.118	0.118	0.12	0.121	0.123	0.125	0.127	0.129	0.132	0.135	0.141	0.143	0.149	0.148	0.151	0.156	0.159	0.164	0.169	0.171	0.175	0.176	0.182	0.19	0.193	0.199	0.203	0.212	0.216	0.221	0.224	0.232	0.231	0.242	0.245	0.251	0.252	0.266	0.269	0.263
ura3	0	ura3: 0	4	d	0.121	0.109	0.112	0.112	0.113	0.113	0.114	0.116	0.118	0.12	0.121	0.123	0.126	0.128	0.131	0.136	0.139	0.142	0.144	0.148	0.152	0.155	0.16	0.166	0.168	0.174	0.181	0.186	0.187	0.195	0.204	0.206	0.214	0.217	0.226	0.229	0.233	0.241	0.246	0.254	0.257	0.27	0.271	0.275	0.28
ura3	0	ura3: 0	5	a	0.121	0.125	0.13	0.132	0.135	0.136	0.139	0.142	0.145	0.148	0.152	0.157	0.161	0.165	0.171	0.177	0.184	0.191	0.198	0.206	0.216	0.224	0.235	0.244	0.254	0.268	0.278	0.292	0.305	0.314	0.328	0.339	0.351	0.361	0.372	0.381	0.392	0.401	0.411	0.421	0.426	0.433	0.435	0.442	0.448
ura3	0	ura3: 0	5	b	0.108	0.117	0.12	0.122	0.124	0.125	0.127	0.13	0.133	0.134	0.138	0.142	0.146	0.149	0.154	0.159	0.165	0.17	0.176	0.183	0.19	0.197	0.206	0.214	0.222	0.234	0.244	0.255	0.267	0.276	0.29	0.302	0.315	0.325	0.337	0.347	0.358	0.367	0.378	0.388	0.394	0.404	0.408	0.418	0.424
ura3	0	ura3: 0	5	c	0.107	0.113	0.117	0.118	0.12	0.122	0.124	0.127	0.129	0.13	0.134	0.138	0.141	0.144	0.149	0.153	0.159	0.165	0.17	0.176	0.183	0.189	0.197	0.205	0.213	0.224	0.234	0.244	0.256	0.266	0.279	0.291	0.303	0.314	0.326	0.336	0.348	0.356	0.367	0.377	0.385	0.395	0.399	0.409	0.417
ura3	0	ura3: 0	6	a	0.118	0.126	0.13	0.133	0.136	0.136	0.139	0.142	0.145	0.147	0.15	0.155	0.158	0.162	0.167	0.172	0.178	0.182	0.188	0.195	0.201	0.207	0.218	0.227	0.235	0.245	0.255	0.267	0.279	0.289	0.301	0.313	0.326	0.336	0.349	0.361	0.37	0.38	0.391	0.4	0.408	0.417	0.423	0.428	0.434
ura3	0	ura3: 0	6	b	0.108	0.116	0.119	0.122	0.124	0.124	0.126	0.129	0.131	0.132	0.135	0.14	0.142	0.145	0.149	0.153	0.158	0.161	0.165	0.171	0.176	0.18	0.188	0.195	0.2	0.209	0.217	0.226	0.236	0.244	0.255	0.266	0.277	0.287	0.299	0.31	0.321	0.331	0.343	0.353	0.363	0.374	0.382	0.391	0.399
ura3	0	ura3: 0	6	c	0.113	0.115	0.119	0.121	0.123	0.124	0.126	0.128	0.13	0.131	0.135	0.138	0.141	0.144	0.148	0.152	0.156	0.16	0.165	0.171	0.175	0.179	0.187	0.193	0.2	0.209	0.216	0.225	0.235	0.242	0.253	0.264	0.274	0.284	0.296	0.307	0.317	0.328	0.34	0.35	0.36	0.372	0.378	0.39	0.397
ura3	0	ura3: 0	7	a	0.114	0.122	0.125	0.129	0.133	0.133	0.136	0.14	0.143	0.145	0.15	0.157	0.16	0.165	0.17	0.177	0.183	0.189	0.195	0.203	0.21	0.216	0.229	0.238	0.248	0.259	0.27	0.283	0.295	0.304	0.319	0.331	0.342	0.353	0.363	0.373	0.383	0.394	0.402	0.41	0.417	0.423	0.427	0.432	0.436
ura3	0	ura3: 0	7	b	0.108	0.113	0.116	0.119	0.122	0.122	0.124	0.127	0.13	0.132	0.136	0.141	0.144	0.149	0.153	0.158	0.164	0.169	0.175	0.182	0.187	0.193	0.204	0.212	0.221	0.23	0.241	0.252	0.264	0.275	0.288	0.301	0.313	0.326	0.338	0.347	0.359	0.369	0.379	0.388	0.397	0.406	0.411	0.419	0.423
ura3	0	ura3: 0	7	c	0.109	0.113	0.116	0.118	0.121	0.121	0.124	0.126	0.129	0.131	0.134	0.139	0.143	0.147	0.151	0.156	0.162	0.167	0.173	0.179	0.185	0.191	0.202	0.209	0.218	0.228	0.238	0.249	0.261	0.271	0.284	0.296	0.309	0.322	0.333	0.343	0.354	0.365	0.375	0.385	0.393	0.402	0.407	0.417	0.42
ura3	0	ura3: 0	8	a	0.098	0.096	0.099	0.099	0.101	0.101	0.103	0.105	0.108	0.11	0.112	0.115	0.118	0.122	0.125	0.13	0.134	0.138	0.139	0.146	0.149	0.154	0.156	0.164	0.164	0.17	0.181	0.187	0.192	0.19	0.207	0.203	0.201	0.218	0.223	0.227	0.231	0.231	0.232	0.24	0.246	0.238	0.25	0.257	0.254
ura3	0	ura3: 0	8	b	0.1	0.095	0.097	0.098	0.101	0.101	0.104	0.105	0.109	0.111	0.113	0.116	0.12	0.125	0.128	0.133	0.136	0.142	0.146	0.153	0.157	0.163	0.165	0.173	0.177	0.186	0.194	0.2	0.202	0.217	0.226	0.23	0.229	0.242	0.253	0.254	0.264	0.267	0.272	0.269	0.286	0.286	0.29	0.3	0.297
ura3	0	ura3: 0	8	c	0.096	0.094	0.097	0.098	0.101	0.101	0.103	0.105	0.108	0.109	0.113	0.115	0.119	0.122	0.127	0.13	0.134	0.14	0.143	0.149	0.155	0.159	0.163	0.171	0.177	0.186	0.19	0.198	0.208	0.212	0.223	0.224	0.228	0.25	0.263	0.253	0.273	0.279	0.275	0.284	0.295	0.286	0.297	0.309	0.306
ura3	0	ura3: 0	9	a	0.098	0.093	0.094	0.095	0.097	0.098	0.1	0.101	0.104	0.105	0.108	0.11	0.114	0.118	0.12	0.124	0.128	0.142	0.146	0.151	0.156	0.161	0.163	0.17	0.175	0.182	0.188	0.192	0.203	0.209	0.218	0.224	0.23	0.24	0.245	0.255	0.262	0.261	0.281	0.279	0.283	0.288	0.29	0.306	0.299
ura3	0	ura3: 0	9	b	0.098	0.091	0.094	0.094	0.097	0.098	0.099	0.1	0.103	0.104	0.107	0.109	0.113	0.116	0.119	0.123	0.126	0.131	0.134	0.14	0.145	0.149	0.153	0.158	0.164	0.17	0.176	0.182	0.192	0.194	0.204	0.212	0.216	0.225	0.232	0.236	0.244	0.245	0.247	0.258	0.26	0.261	0.27	0.284	0.279
ura3	0	ura3: 0	9	c	0.095	0.092	0.095	0.094	0.097	0.097	0.099	0.1	0.103	0.104	0.107	0.109	0.112	0.115	0.117	0.121	0.125	0.13	0.134	0.139	0.144	0.15	0.153	0.159	0.164	0.172	0.178	0.182	0.191	0.197	0.203	0.211	0.217	0.227	0.231	0.235	0.241	0.245	0.251	0.257	0.258	0.263	0.27	0.28	0.275
ura3	0	ura3: 0	10	a	0.098	0.09	0.093	0.093	0.096	0.096	0.098	0.099	0.101	0.102	0.105	0.108	0.109	0.112	0.114	0.119	0.121	0.126	0.13	0.133	0.138	0.143	0.148	0.154	0.16	0.164	0.172	0.18	0.186	0.191	0.201	0.207	0.214	0.223	0.23	0.234	0.241	0.246	0.247	0.254	0.253	0.256	0.262	0.266	0.27
ura3	0	ura3: 0	10	b	0.101	0.092	0.094	0.094	0.097	0.098	0.1	0.101	0.103	0.104	0.107	0.109	0.112	0.115	0.118	0.122	0.127	0.131	0.134	0.14	0.145	0.149	0.154	0.16	0.166	0.171	0.179	0.185	0.194	0.2	0.209	0.215	0.219	0.228	0.232	0.235	0.241	0.246	0.253	0.257	0.258	0.263	0.27	0.279	0.275
ura3	0	ura3: 0	10	c	0.102	0.092	0.094	0.095	0.097	0.097	0.099	0.1	0.103	0.103	0.106	0.107	0.111	0.114	0.116	0.12	0.124	0.128	0.131	0.137	0.142	0.147	0.151	0.157	0.161	0.166	0.174	0.181	0.188	0.192	0.2	0.205	0.21	0.217	0.222	0.225	0.231	0.232	0.239	0.239	0.245	0.246	0.253	0.256	0.263
ura3	0	ura3: 0	11	a	0.105	0.095	0.097	0.097	0.099	0.099	0.1	0.101	0.103	0.104	0.107	0.109	0.112	0.115	0.119	0.123	0.127	0.13	0.134	0.138	0.141	0.148	0.148	0.157	0.16	0.167	0.173	0.176	0.186	0.187	0.197	0.197	0.2	0.203	0.206	0.213	0.217	0.219	0.221	0.219	0.22	0.225	0.233	0.23	0.239
ura3	0	ura3: 0	11	b	0.105	0.094	0.097	0.098	0.1	0.102	0.104	0.106	0.108	0.111	0.113	0.115	0.117	0.122	0.126	0.129	0.134	0.139	0.142	0.149	0.155	0.161	0.164	0.171	0.174	0.183	0.19	0.196	0.206	0.212	0.219	0.222	0.227	0.237	0.243	0.249	0.256	0.265	0.264	0.276	0.279	0.282	0.296	0.306	0.306
ura3	0	ura3: 0	11	c	0.102	0.095	0.098	0.1	0.103	0.105	0.107	0.11	0.11	0.114	0.115	0.117	0.12	0.121	0.125	0.13	0.133	0.139	0.145	0.152	0.158	0.163	0.165	0.173	0.179	0.186	0.191	0.2	0.21	0.217	0.226	0.234	0.239	0.25	0.257	0.262	0.274	0.273	0.284	0.284	0.289	0.299	0.31	0.323	0.326
ura3	0	ura3:0	12	a	0.111	0.115	0.114	0.115	0.118	0.118	0.121	0.119	0.12	0.124	0.124	0.126	0.131	0.131	0.134	0.137	0.142	0.146	0.15	0.154	0.159	0.165	0.165	0.17	0.176	0.182	0.191	0.193	0.202	0.209	0.215	0.223	0.228	0.239	0.248	0.256	0.261	0.264	0.275	0.278	0.281	0.285	0.292	0.3	0.308
ura3	0	ura3:0	12	b	0.11	0.113	0.112	0.114	0.116	0.116	0.119	0.119	0.119	0.122	0.123	0.125	0.129	0.13	0.133	0.135	0.139	0.143	0.148	0.152	0.156	0.163	0.164	0.169	0.174	0.182	0.192	0.193	0.202	0.211	0.213	0.225	0.228	0.237	0.251	0.259	0.261	0.269	0.28	0.283	0.288	0.287	0.298	0.3	0.31
ura3	0	ura3:0	12	c	0.11	0.113	0.113	0.114	0.116	0.116	0.118	0.119	0.119	0.122	0.123	0.126	0.129	0.129	0.133	0.136	0.139	0.142	0.147	0.152	0.156	0.161	0.164	0.168	0.173	0.181	0.19	0.191	0.2	0.21	0.212	0.224	0.229	0.234	0.251	0.256	0.257	0.266	0.276	0.282	0.284	0.282	0.29	0.291	0.3
ura3	0	ura3:0	13	a	0.106	0.109	0.109	0.11	0.112	0.112	0.114	0.114	0.115	0.118	0.119	0.12	0.123	0.124	0.127	0.129	0.131	0.134	0.137	0.14	0.145	0.15	0.152	0.157	0.161	0.166	0.173	0.173	0.182	0.186	0.189	0.199	0.204	0.212	0.225	0.23	0.237	0.244	0.253	0.259	0.261	0.263	0.268	0.275	0.278
ura3	0	ura3:0	13	b	0.109	0.111	0.111	0.112	0.113	0.114	0.116	0.116	0.117	0.12	0.121	0.122	0.125	0.126	0.129	0.131	0.134	0.136	0.139	0.143	0.146	0.152	0.154	0.158	0.163	0.167	0.174	0.176	0.181	0.188	0.192	0.2	0.207	0.213	0.224	0.232	0.238	0.243	0.253	0.258	0.263	0.264	0.272	0.278	0.282
ura3	0	ura3:0	13	c	0.112	0.114	0.115	0.116	0.118	0.118	0.12	0.121	0.122	0.125	0.126	0.127	0.13	0.132	0.134	0.137	0.141	0.143	0.147	0.151	0.155	0.161	0.163	0.168	0.172	0.178	0.185	0.188	0.195	0.203	0.208	0.216	0.223	0.23	0.238	0.245	0.249	0.255	0.262	0.272	0.273	0.273	0.283	0.286	0.29
ura3	0	ura3:0	14	a	0.101	0.103	0.104	0.105	0.107	0.107	0.109	0.11	0.11	0.113	0.114	0.116	0.118	0.12	0.122	0.125	0.128	0.13	0.134	0.137	0.141	0.147	0.148	0.152	0.158	0.162	0.168	0.17	0.178	0.185	0.19	0.197	0.204	0.212	0.221	0.232	0.237	0.247	0.255	0.262	0.265	0.265	0.273	0.276	0.28
ura3	0	ura3:0	14	b	0.107	0.108	0.109	0.11	0.111	0.111	0.113	0.114	0.115	0.118	0.119	0.121	0.123	0.126	0.128	0.131	0.134	0.136	0.14	0.144	0.147	0.154	0.155	0.159	0.164	0.17	0.175	0.179	0.187	0.194	0.198	0.208	0.205	0.217	0.225	0.235	0.236	0.244	0.25	0.253	0.259	0.258	0.265	0.271	0.269
ura3	0	ura3:0	14	c	0.118	0.116	0.116	0.117	0.12	0.121	0.123	0.122	0.123	0.127	0.127	0.129	0.136	0.135	0.139	0.141	0.147	0.151	0.155	0.16	0.165	0.171	0.171	0.18	0.185	0.192	0.202	0.201	0.212	0.221	0.225	0.236	0.242	0.251	0.266	0.272	0.276	0.282	0.293	0.295	0.302	0.299	0.308	0.318	0.32
ura3	0	ura3:0	15	a	0.112	0.109	0.111	0.112	0.114	0.115	0.117	0.116	0.117	0.119	0.12	0.122	0.125	0.125	0.127	0.13	0.134	0.137	0.14	0.144	0.148	0.154	0.154	0.16	0.165	0.171	0.179	0.18	0.189	0.196	0.201	0.209	0.221	0.23	0.244	0.253	0.264	0.275	0.283	0.289	0.297	0.303	0.31	0.32	0.32
ura3	0	ura3:0	15	b	0.115	0.112	0.114	0.115	0.117	0.117	0.119	0.119	0.12	0.122	0.123	0.125	0.129	0.129	0.131	0.134	0.138	0.141	0.145	0.149	0.152	0.159	0.16	0.167	0.172	0.179	0.186	0.191	0.199	0.206	0.213	0.223	0.234	0.244	0.255	0.265	0.276	0.286	0.293	0.304	0.308	0.312	0.319	0.326	0.33
ura3	0	ura3:0	15	c	0.115	0.113	0.115	0.115	0.117	0.118	0.12	0.12	0.121	0.123	0.124	0.126	0.13	0.13	0.134	0.136	0.14	0.143	0.147	0.151	0.155	0.162	0.164	0.17	0.174	0.181	0.19	0.194	0.202	0.212	0.221	0.23	0.24	0.249	0.263	0.274	0.282	0.289	0.303	0.305	0.313	0.319	0.322	0.333	0.34
ura3	5	ura3: 5	1	a	0.159	0.108	0.107	0.108	0.108	0.109	0.11	0.111	0.112	0.112	0.113	0.115	0.116	0.117	0.119	0.121	0.122	0.125	0.126	0.128	0.131	0.134	0.136	0.139	0.143	0.147	0.151	0.155	0.156	0.16	0.165	0.168	0.171	0.176	0.18	0.186	0.189	0.196	0.199	0.206	0.211	0.215	0.227	0.236	0.246
ura3	5	ura3: 5	1	b	0.112	0.106	0.108	0.108	0.109	0.109	0.11	0.111	0.112	0.113	0.115	0.116	0.118	0.12	0.122	0.124	0.127	0.131	0.133	0.137	0.14	0.143	0.149	0.151	0.155	0.161	0.167	0.172	0.174	0.18	0.182	0.19	0.194	0.201	0.207	0.211	0.218	0.23	0.235	0.238	0.246	0.251	0.26	0.266	0.271
ura3	5	ura3: 5	1	c	0.113	0.107	0.107	0.108	0.108	0.108	0.109	0.111	0.111	0.113	0.114	0.116	0.117	0.119	0.122	0.124	0.126	0.129	0.132	0.135	0.137	0.142	0.146	0.149	0.154	0.157	0.16	0.165	0.17	0.175	0.18	0.183	0.188	0.194	0.199	0.206	0.212	0.219	0.225	0.231	0.237	0.243	0.249	0.259	0.269
ura3	5	ura3: 5	1	d	0.112	0.106	0.107	0.108	0.109	0.109	0.11	0.111	0.113	0.113	0.115	0.116	0.117	0.119	0.122	0.123	0.125	0.127	0.131	0.133	0.136	0.139	0.144	0.147	0.151	0.154	0.161	0.165	0.166	0.17	0.175	0.181	0.183	0.189	0.194	0.2	0.203	0.207	0.216	0.221	0.229	0.231	0.238	0.24	0.24
ura3	5	ura3: 5	2	a	0.166	0.142	0.139	0.135	0.133	0.135	0.134	0.134	0.136	0.138	0.14	0.14	0.143	0.144	0.147	0.158	0.161	0.165	0.159	0.162	0.167	0.17	0.173	0.18	0.181	0.184	0.187	0.19	0.197	0.195	0.21	0.212	0.219	0.224	0.229	0.232	0.241	0.245	0.251	0.256	0.26	0.262	0.268	0.27	0.268
ura3	5	ura3: 5	2	b	0.161	0.135	0.132	0.131	0.129	0.13	0.131	0.13	0.132	0.133	0.135	0.136	0.14	0.14	0.143	0.152	0.156	0.157	0.152	0.158	0.162	0.161	0.167	0.169	0.172	0.176	0.183	0.189	0.19	0.194	0.197	0.203	0.205	0.208	0.214	0.217	0.221	0.22	0.228	0.23	0.233	0.235	0.241	0.244	0.246
ura3	5	ura3: 5	2	c	0.14	0.12	0.119	0.118	0.119	0.119	0.119	0.118	0.12	0.121	0.123	0.122	0.124	0.127	0.128	0.133	0.135	0.136	0.135	0.139	0.142	0.142	0.146	0.146	0.15	0.154	0.159	0.161	0.163	0.166	0.167	0.173	0.175	0.178	0.179	0.178	0.185	0.183	0.19	0.19	0.193	0.193	0.198	0.2	0.204
ura3	5	ura3: 5	2	d	0.129	0.113	0.112	0.112	0.112	0.112	0.112	0.112	0.112	0.113	0.113	0.114	0.114	0.115	0.115	0.118	0.119	0.12	0.119	0.12	0.121	0.123	0.124	0.125	0.127	0.128	0.13	0.132	0.134	0.136	0.139	0.14	0.144	0.147	0.149	0.152	0.155	0.158	0.16	0.164	0.165	0.17	0.173	0.174	0.177
ura3	5	ura3: 5	3	a	0.113	0.107	0.109	0.11	0.11	0.111	0.112	0.113	0.114	0.115	0.116	0.117	0.118	0.121	0.122	0.124	0.126	0.127	0.129	0.132	0.133	0.135	0.137	0.141	0.145	0.147	0.151	0.154	0.158	0.16	0.16	0.168	0.167	0.175	0.179	0.182	0.183	0.192	0.194	0.2	0.204	0.206	0.215	0.218	0.224
ura3	5	ura3: 5	3	b	0.139	0.12	0.12	0.121	0.121	0.122	0.123	0.125	0.126	0.126	0.128	0.13	0.131	0.133	0.135	0.138	0.141	0.143	0.145	0.147	0.15	0.154	0.157	0.159	0.162	0.167	0.174	0.177	0.177	0.18	0.185	0.189	0.193	0.199	0.203	0.208	0.213	0.22	0.223	0.228	0.234	0.241	0.247	0.249	0.247
ura3	5	ura3: 5	3	c	0.118	0.109	0.109	0.109	0.109	0.11	0.11	0.111	0.113	0.113	0.114	0.116	0.116	0.118	0.119	0.121	0.124	0.125	0.126	0.129	0.13	0.133	0.136	0.14	0.142	0.147	0.153	0.157	0.156	0.158	0.161	0.166	0.167	0.173	0.177	0.179	0.184	0.188	0.192	0.197	0.204	0.21	0.216	0.222	0.223
ura3	5	ura3: 5	3	d	0.114	0.106	0.106	0.106	0.107	0.107	0.107	0.107	0.108	0.109	0.11	0.111	0.112	0.114	0.115	0.117	0.119	0.12	0.122	0.125	0.126	0.128	0.13	0.133	0.137	0.14	0.144	0.147	0.149	0.153	0.155	0.159	0.16	0.165	0.17	0.169	0.174	0.178	0.182	0.187	0.194	0.197	0.207	0.207	0.21
ura3	5	ura3: 5	4	a	0.113	0.109	0.111	0.111	0.112	0.113	0.114	0.115	0.117	0.118	0.12	0.123	0.124	0.127	0.129	0.131	0.137	0.139	0.142	0.147	0.149	0.156	0.16	0.163	0.17	0.175	0.185	0.192	0.189	0.195	0.199	0.205	0.21	0.217	0.223	0.227	0.232	0.24	0.243	0.248	0.253	0.26	0.268	0.275	0.28
ura3	5	ura3: 5	4	b	0.109	0.105	0.106	0.106	0.107	0.107	0.108	0.109	0.11	0.11	0.111	0.113	0.114	0.115	0.116	0.119	0.121	0.122	0.124	0.126	0.129	0.131	0.133	0.138	0.141	0.144	0.151	0.154	0.153	0.154	0.157	0.162	0.162	0.164	0.172	0.171	0.175	0.18	0.182	0.186	0.188	0.193	0.192	0.204	0.204
ura3	5	ura3: 5	4	c	0.141	0.119	0.118	0.116	0.117	0.117	0.116	0.117	0.118	0.119	0.12	0.121	0.122	0.124	0.125	0.135	0.136	0.138	0.133	0.135	0.135	0.138	0.143	0.146	0.148	0.151	0.152	0.155	0.162	0.166	0.168	0.172	0.175	0.176	0.184	0.191	0.194	0.201	0.204	0.211	0.21	0.219	0.217	0.222	0.22
ura3	5	ura3: 5	4	d	0.147	0.124	0.124	0.123	0.123	0.123	0.124	0.124	0.126	0.128	0.129	0.13	0.134	0.133	0.137	0.146	0.148	0.151	0.146	0.149	0.156	0.157	0.161	0.163	0.164	0.17	0.173	0.175	0.182	0.184	0.186	0.191	0.196	0.202	0.205	0.208	0.215	0.217	0.225	0.226	0.23	0.231	0.238	0.241	0.244
ura3	5	ura3: 5	5	a	0.11	0.118	0.121	0.124	0.125	0.124	0.126	0.128	0.13	0.131	0.132	0.135	0.137	0.138	0.141	0.142	0.145	0.148	0.15	0.153	0.155	0.157	0.162	0.166	0.17	0.174	0.178	0.184	0.19	0.194	0.201	0.206	0.213	0.221	0.228	0.236	0.246	0.254	0.263	0.274	0.282	0.294	0.302	0.31	0.321
ura3	5	ura3: 5	5	b	0.112	0.121	0.125	0.128	0.129	0.129	0.131	0.133	0.135	0.135	0.138	0.141	0.142	0.144	0.147	0.149	0.152	0.155	0.157	0.161	0.163	0.166	0.171	0.176	0.179	0.185	0.189	0.196	0.202	0.207	0.214	0.221	0.229	0.237	0.245	0.255	0.266	0.275	0.284	0.296	0.305	0.316	0.327	0.333	0.344
ura3	5	ura3: 5	5	c	0.116	0.119	0.125	0.128	0.128	0.128	0.129	0.132	0.133	0.134	0.136	0.139	0.141	0.142	0.145	0.147	0.15	0.152	0.155	0.158	0.161	0.165	0.169	0.173	0.177	0.182	0.187	0.192	0.199	0.203	0.21	0.217	0.225	0.233	0.24	0.25	0.26	0.269	0.278	0.289	0.299	0.309	0.317	0.326	0.333
ura3	5	ura3: 5	6	a	0.107	0.117	0.121	0.124	0.125	0.125	0.127	0.128	0.129	0.129	0.131	0.133	0.134	0.136	0.138	0.139	0.141	0.143	0.144	0.147	0.148	0.149	0.153	0.157	0.159	0.162	0.164	0.168	0.172	0.176	0.18	0.185	0.189	0.194	0.198	0.204	0.21	0.216	0.224	0.232	0.238	0.246	0.255	0.261	0.271
ura3	5	ura3: 5	6	b	0.115	0.122	0.126	0.129	0.13	0.13	0.132	0.134	0.136	0.136	0.139	0.142	0.142	0.144	0.147	0.149	0.152	0.154	0.156	0.159	0.161	0.163	0.168	0.173	0.175	0.181	0.184	0.189	0.194	0.198	0.205	0.21	0.217	0.225	0.231	0.24	0.249	0.257	0.267	0.276	0.285	0.294	0.305	0.311	0.32
ura3	5	ura3: 5	6	c	0.11	0.116	0.12	0.123	0.125	0.125	0.126	0.127	0.128	0.128	0.13	0.133	0.134	0.137	0.138	0.14	0.143	0.144	0.145	0.148	0.15	0.151	0.156	0.159	0.161	0.164	0.167	0.171	0.175	0.178	0.183	0.187	0.191	0.197	0.202	0.208	0.214	0.22	0.227	0.234	0.241	0.249	0.256	0.264	0.27
ura3	5	ura3: 5	7	a	0.11	0.115	0.118	0.121	0.124	0.122	0.125	0.126	0.128	0.129	0.131	0.134	0.135	0.137	0.139	0.142	0.145	0.146	0.148	0.153	0.155	0.156	0.162	0.167	0.169	0.174	0.178	0.184	0.188	0.193	0.2	0.205	0.212	0.219	0.227	0.235	0.244	0.252	0.261	0.271	0.279	0.288	0.297	0.304	0.312
ura3	5	ura3: 5	7	b	0.113	0.116	0.12	0.122	0.124	0.124	0.126	0.128	0.129	0.13	0.132	0.135	0.136	0.139	0.141	0.143	0.146	0.148	0.15	0.154	0.157	0.158	0.165	0.169	0.172	0.177	0.182	0.187	0.192	0.198	0.204	0.21	0.217	0.225	0.233	0.242	0.251	0.26	0.27	0.28	0.289	0.299	0.306	0.316	0.323
ura3	5	ura3: 5	7	c	0.113	0.116	0.118	0.121	0.122	0.122	0.124	0.126	0.127	0.128	0.13	0.132	0.134	0.136	0.138	0.14	0.143	0.145	0.148	0.151	0.153	0.155	0.162	0.166	0.169	0.174	0.178	0.183	0.188	0.193	0.2	0.206	0.213	0.221	0.229	0.238	0.247	0.256	0.266	0.275	0.285	0.294	0.302	0.311	0.318
ura3	5	ura3: 5	8	a	0.118	0.104	0.107	0.107	0.109	0.111	0.112	0.115	0.115	0.117	0.118	0.119	0.121	0.124	0.126	0.128	0.132	0.136	0.137	0.142	0.146	0.149	0.152	0.156	0.158	0.16	0.167	0.171	0.178	0.181	0.186	0.192	0.198	0.207	0.215	0.223	0.231	0.242	0.242	0.251	0.263	0.262	0.274	0.276	0.28
ura3	5	ura3: 5	8	b	0.116	0.106	0.108	0.11	0.111	0.114	0.114	0.116	0.117	0.118	0.121	0.122	0.126	0.127	0.13	0.133	0.136	0.14	0.143	0.148	0.152	0.156	0.159	0.163	0.166	0.171	0.174	0.18	0.186	0.192	0.197	0.203	0.21	0.218	0.226	0.231	0.246	0.252	0.258	0.269	0.283	0.287	0.295	0.314	0.313
ura3	5	ura3: 5	8	c	0.115	0.106	0.108	0.11	0.113	0.115	0.115	0.116	0.118	0.119	0.12	0.121	0.123	0.126	0.128	0.131	0.134	0.137	0.141	0.145	0.15	0.153	0.157	0.162	0.165	0.168	0.172	0.177	0.183	0.19	0.194	0.201	0.208	0.214	0.222	0.229	0.238	0.243	0.254	0.26	0.269	0.278	0.286	0.303	0.304
ura3	5	ura3: 5	9	a	0.112	0.103	0.104	0.104	0.106	0.108	0.107	0.109	0.109	0.111	0.111	0.112	0.113	0.115	0.116	0.118	0.12	0.123	0.124	0.127	0.13	0.132	0.135	0.138	0.14	0.143	0.146	0.149	0.153	0.157	0.16	0.164	0.168	0.173	0.179	0.183	0.19	0.194	0.205	0.208	0.215	0.222	0.229	0.238	0.242
ura3	5	ura3: 5	9	b	0.112	0.105	0.106	0.107	0.109	0.111	0.11	0.111	0.112	0.114	0.115	0.115	0.117	0.119	0.12	0.122	0.124	0.127	0.129	0.132	0.135	0.138	0.14	0.143	0.147	0.15	0.153	0.156	0.163	0.166	0.168	0.176	0.179	0.184	0.19	0.199	0.203	0.211	0.224	0.226	0.236	0.24	0.249	0.257	0.268
ura3	5	ura3: 5	9	c	0.116	0.108	0.109	0.11	0.111	0.112	0.112	0.113	0.114	0.116	0.117	0.118	0.12	0.122	0.123	0.125	0.128	0.131	0.133	0.136	0.138	0.142	0.145	0.149	0.152	0.156	0.16	0.163	0.169	0.174	0.178	0.186	0.187	0.193	0.203	0.211	0.219	0.226	0.233	0.242	0.249	0.256	0.263	0.273	0.279
ura3	5	ura3: 5	10	a	0.117	0.108	0.109	0.11	0.111	0.113	0.113	0.115	0.115	0.117	0.118	0.119	0.121	0.123	0.126	0.126	0.129	0.133	0.135	0.139	0.142	0.146	0.149	0.153	0.157	0.162	0.166	0.17	0.178	0.182	0.187	0.196	0.202	0.208	0.216	0.226	0.238	0.244	0.255	0.263	0.271	0.281	0.29	0.295	0.3
ura3	5	ura3: 5	10	b	0.11	0.106	0.107	0.106	0.107	0.108	0.109	0.111	0.112	0.113	0.114	0.115	0.117	0.119	0.121	0.123	0.125	0.129	0.131	0.134	0.137	0.14	0.143	0.147	0.15	0.154	0.159	0.161	0.168	0.172	0.176	0.184	0.189	0.194	0.201	0.211	0.218	0.228	0.238	0.245	0.253	0.266	0.273	0.277	0.288
ura3	5	ura3: 5	10	c	0.12	0.106	0.107	0.108	0.11	0.111	0.112	0.114	0.115	0.117	0.119	0.12	0.122	0.123	0.126	0.127	0.13	0.133	0.135	0.139	0.142	0.147	0.149	0.153	0.157	0.161	0.165	0.17	0.176	0.182	0.187	0.195	0.201	0.209	0.217	0.225	0.234	0.244	0.254	0.259	0.27	0.278	0.289	0.293	0.301
ura3	5	ura3: 5	11	a	0.119	0.105	0.107	0.105	0.107	0.108	0.109	0.109	0.111	0.112	0.114	0.114	0.116	0.118	0.119	0.122	0.124	0.128	0.129	0.133	0.135	0.139	0.14	0.145	0.149	0.152	0.156	0.16	0.162	0.168	0.171	0.176	0.178	0.191	0.196	0.208	0.208	0.219	0.221	0.228	0.228	0.234	0.235	0.245	0.242
ura3	5	ura3: 5	11	b	0.124	0.109	0.112	0.112	0.114	0.116	0.117	0.118	0.118	0.121	0.121	0.124	0.125	0.127	0.129	0.132	0.134	0.133	0.137	0.141	0.147	0.15	0.155	0.159	0.158	0.162	0.169	0.172	0.176	0.178	0.185	0.187	0.195	0.2	0.208	0.221	0.226	0.226	0.236	0.243	0.254	0.253	0.26	0.271	0.27
ura3	5	ura3: 5	11	c	0.122	0.108	0.114	0.114	0.116	0.119	0.119	0.121	0.122	0.124	0.126	0.126	0.128	0.131	0.135	0.137	0.14	0.143	0.146	0.148	0.153	0.159	0.163	0.167	0.17	0.174	0.179	0.184	0.191	0.196	0.203	0.211	0.217	0.226	0.237	0.247	0.253	0.258	0.269	0.272	0.282	0.284	0.296	0.306	0.31
ura3	5	ura3:5	12	a	0.126	0.118	0.119	0.118	0.122	0.12	0.124	0.117	0.116	0.12	0.118	0.117	0.125	0.117	0.118	0.12	0.124	0.125	0.126	0.127	0.127	0.129	0.123	0.128	0.13	0.131	0.136	0.125	0.131	0.132	0.127	0.128	0.128	0.128	0.135	0.129	0.13	0.13	0.138	0.131	0.132	0.133	0.141	0.139	0.143
ura3	5	ura3:5	12	b	0.123	0.117	0.119	0.119	0.122	0.121	0.123	0.12	0.12	0.121	0.12	0.121	0.126	0.122	0.122	0.123	0.126	0.126	0.127	0.128	0.129	0.131	0.127	0.131	0.132	0.133	0.136	0.131	0.136	0.137	0.135	0.137	0.138	0.139	0.143	0.143	0.144	0.145	0.152	0.15	0.152	0.156	0.162	0.162	0.168
ura3	5	ura3:5	12	c	0.121	0.117	0.119	0.119	0.121	0.121	0.121	0.119	0.119	0.121	0.12	0.121	0.125	0.122	0.122	0.124	0.126	0.127	0.128	0.129	0.13	0.132	0.13	0.133	0.134	0.136	0.139	0.136	0.14	0.142	0.142	0.144	0.147	0.148	0.153	0.153	0.156	0.158	0.164	0.165	0.168	0.172	0.18	0.183	0.188
ura3	5	ura3:5	13	a	0.119	0.117	0.118	0.119	0.121	0.12	0.122	0.12	0.119	0.121	0.12	0.12	0.124	0.121	0.121	0.122	0.124	0.123	0.125	0.125	0.126	0.128	0.125	0.127	0.127	0.128	0.131	0.127	0.13	0.13	0.129	0.129	0.129	0.13	0.133	0.132	0.132	0.133	0.136	0.135	0.135	0.138	0.14	0.142	0.142
ura3	5	ura3:5	13	b	0.122	0.12	0.122	0.123	0.124	0.125	0.126	0.124	0.124	0.126	0.125	0.125	0.129	0.127	0.127	0.129	0.131	0.131	0.133	0.133	0.134	0.137	0.135	0.137	0.139	0.14	0.143	0.141	0.145	0.147	0.147	0.149	0.151	0.153	0.158	0.158	0.161	0.163	0.168	0.169	0.172	0.175	0.182	0.185	0.192
ura3	5	ura3:5	13	c	0.124	0.122	0.124	0.126	0.127	0.128	0.128	0.128	0.127	0.129	0.129	0.129	0.132	0.131	0.131	0.133	0.135	0.136	0.137	0.138	0.14	0.143	0.142	0.144	0.145	0.148	0.151	0.151	0.154	0.157	0.159	0.161	0.165	0.166	0.171	0.173	0.177	0.18	0.186	0.188	0.192	0.201	0.208	0.213	0.22
ura3	5	ura3:5	14	a	0.117	0.115	0.117	0.117	0.118	0.119	0.119	0.119	0.119	0.121	0.121	0.122	0.125	0.125	0.126	0.127	0.129	0.131	0.133	0.134	0.136	0.14	0.14	0.142	0.145	0.148	0.152	0.152	0.157	0.16	0.163	0.168	0.171	0.174	0.179	0.183	0.188	0.194	0.201	0.207	0.214	0.222	0.232	0.24	0.25
ura3	5	ura3:5	14	b	0.117	0.114	0.117	0.117	0.117	0.118	0.119	0.119	0.119	0.121	0.121	0.122	0.125	0.126	0.127	0.129	0.131	0.133	0.135	0.137	0.14	0.144	0.145	0.148	0.151	0.156	0.16	0.161	0.166	0.171	0.173	0.178	0.183	0.189	0.196	0.201	0.208	0.218	0.226	0.234	0.244	0.254	0.263	0.274	0.281
ura3	5	ura3:5	14	c	0.12	0.117	0.12	0.12	0.121	0.121	0.122	0.123	0.124	0.126	0.127	0.128	0.13	0.13	0.132	0.135	0.136	0.139	0.141	0.144	0.146	0.151	0.153	0.156	0.159	0.163	0.169	0.171	0.175	0.18	0.185	0.192	0.197	0.202	0.21	0.219	0.226	0.235	0.244	0.253	0.262	0.274	0.283	0.299	0.308
ura3	5	ura3:5	15	a	0.116	0.133	0.14	0.142	0.145	0.144	0.147	0.146	0.146	0.149	0.148	0.148	0.15	0.149	0.15	0.15	0.15	0.15	0.151	0.152	0.152	0.154	0.152	0.153	0.152	0.153	0.155	0.153	0.154	0.154	0.155	0.155	0.154	0.154	0.156	0.155	0.156	0.155	0.156	0.156	0.156	0.156	0.156	0.158	0.157
ura3	5	ura3:5	15	b	0.133	0.128	0.129	0.129	0.135	0.129	0.14	0.127	0.127	0.133	0.128	0.128	0.143	0.128	0.13	0.131	0.138	0.138	0.14	0.142	0.142	0.146	0.137	0.146	0.148	0.148	0.156	0.143	0.151	0.153	0.147	0.147	0.15	0.15	0.16	0.154	0.155	0.157	0.166	0.161	0.162	0.167	0.175	0.175	0.179
ura3	5	ura3:5	15	c	0.132	0.125	0.127	0.128	0.13	0.13	0.132	0.127	0.127	0.13	0.129	0.129	0.137	0.13	0.131	0.133	0.137	0.138	0.14	0.141	0.142	0.144	0.14	0.145	0.146	0.148	0.153	0.146	0.151	0.153	0.152	0.153	0.155	0.157	0.165	0.162	0.164	0.167	0.175	0.173	0.177	0.18	0.187	0.191	0.196
ura3	6	ura3: 6	1	a	0.107	0.098	0.101	0.102	0.103	0.103	0.104	0.104	0.105	0.105	0.106	0.106	0.107	0.108	0.109	0.11	0.112	0.113	0.114	0.116	0.117	0.118	0.12	0.122	0.123	0.126	0.129	0.131	0.133	0.135	0.138	0.14	0.143	0.148	0.151	0.153	0.155	0.161	0.162	0.165	0.166	0.168	0.177	0.176	0.184
ura3	6	ura3: 6	1	b	0.105	0.098	0.101	0.102	0.102	0.102	0.102	0.102	0.102	0.102	0.102	0.102	0.102	0.102	0.102	0.102	0.102	0.103	0.102	0.102	0.102	0.103	0.103	0.103	0.103	0.103	0.103	0.103	0.103	0.103	0.103	0.103	0.103	0.103	0.103	0.103	0.103	0.102	0.103	0.103	0.103	0.102	0.103	0.102	0.103
ura3	6	ura3: 6	1	c	0.106	0.097	0.1	0.101	0.101	0.1	0.1	0.1	0.1	0.1	0.1	0.099	0.099	0.099	0.099	0.099	0.098	0.098	0.098	0.097	0.097	0.097	0.097	0.097	0.096	0.096	0.096	0.096	0.096	0.095	0.095	0.095	0.095	0.094	0.094	0.094	0.093	0.094	0.094	0.093	0.093	0.093	0.093	0.092	0.093
ura3	6	ura3: 6	1	d	0.108	0.122	0.127	0.128	0.129	0.129	0.13	0.13	0.13	0.13	0.131	0.131	0.131	0.131	0.131	0.13	0.129	0.129	0.131	0.131	0.131	0.13	0.131	0.13	0.131	0.131	0.131	0.131	0.131	0.131	0.13	0.13	0.13	0.13	0.13	0.13	0.13	0.13	0.13	0.129	0.129	0.129	0.129	0.129	0.129
ura3	6	ura3: 6	2	a	0.113	0.103	0.107	0.11	0.111	0.112	0.112	0.111	0.111	0.112	0.113	0.114	0.114	0.116	0.117	0.123	0.125	0.127	0.122	0.123	0.124	0.125	0.126	0.126	0.128	0.129	0.129	0.13	0.131	0.133	0.134	0.135	0.137	0.138	0.138	0.141	0.143	0.145	0.146	0.148	0.148	0.152	0.152	0.153	0.156
ura3	6	ura3: 6	2	b	0.105	0.096	0.098	0.098	0.098	0.098	0.098	0.098	0.098	0.098	0.098	0.098	0.097	0.097	0.097	0.099	0.099	0.1	0.096	0.096	0.096	0.095	0.095	0.095	0.094	0.094	0.094	0.094	0.094	0.094	0.093	0.093	0.093	0.093	0.092	0.092	0.092	0.092	0.092	0.092	0.092	0.092	0.092	0.091	0.091
ura3	6	ura3: 6	2	c	0.111	0.102	0.105	0.107	0.108	0.108	0.109	0.109	0.111	0.112	0.113	0.115	0.116	0.117	0.12	0.123	0.125	0.128	0.128	0.131	0.133	0.135	0.14	0.142	0.146	0.15	0.154	0.158	0.161	0.164	0.168	0.173	0.179	0.179	0.184	0.191	0.193	0.195	0.205	0.21	0.211	0.212	0.22	0.224	0.235
ura3	6	ura3: 6	2	d	0.116	0.105	0.106	0.107	0.106	0.106	0.106	0.106	0.106	0.105	0.105	0.105	0.105	0.104	0.104	0.105	0.105	0.105	0.103	0.102	0.102	0.101	0.101	0.101	0.1	0.1	0.1	0.099	0.099	0.099	0.098	0.098	0.098	0.097	0.097	0.097	0.097	0.097	0.096	0.096	0.096	0.096	0.096	0.095	0.095
ura3	6	ura3: 6	3	a	0.115	0.103	0.107	0.109	0.11	0.11	0.111	0.112	0.113	0.115	0.116	0.118	0.119	0.121	0.124	0.127	0.13	0.133	0.134	0.137	0.141	0.144	0.147	0.151	0.156	0.159	0.164	0.166	0.169	0.173	0.177	0.182	0.187	0.19	0.195	0.2	0.205	0.208	0.213	0.217	0.22	0.231	0.244	0.246	0.259
ura3	6	ura3: 6	3	b	0.117	0.108	0.112	0.114	0.115	0.116	0.117	0.118	0.12	0.121	0.123	0.125	0.128	0.129	0.133	0.136	0.14	0.144	0.146	0.15	0.155	0.159	0.165	0.17	0.174	0.174	0.179	0.182	0.19	0.193	0.199	0.206	0.208	0.217	0.222	0.225	0.229	0.227	0.239	0.245	0.251	0.25	0.26	0.269	0.278
ura3	6	ura3: 6	3	c	0.111	0.104	0.106	0.107	0.107	0.107	0.107	0.106	0.106	0.107	0.106	0.106	0.106	0.105	0.106	0.106	0.106	0.107	0.106	0.107	0.106	0.106	0.106	0.106	0.106	0.106	0.106	0.106	0.106	0.106	0.106	0.106	0.106	0.106	0.106	0.106	0.106	0.106	0.106	0.106	0.106	0.106	0.106	0.105	0.106
ura3	6	ura3: 6	3	d	0.111	0.102	0.107	0.108	0.109	0.109	0.109	0.11	0.111	0.113	0.113	0.114	0.115	0.116	0.118	0.119	0.121	0.123	0.124	0.127	0.129	0.131	0.134	0.137	0.14	0.142	0.146	0.15	0.153	0.157	0.161	0.165	0.166	0.169	0.172	0.178	0.178	0.184	0.19	0.201	0.2	0.203	0.207	0.216	0.216
ura3	6	ura3: 6	4	a	0.111	0.104	0.108	0.109	0.11	0.109	0.109	0.11	0.112	0.112	0.113	0.113	0.114	0.114	0.114	0.117	0.117	0.119	0.12	0.122	0.123	0.126	0.128	0.13	0.132	0.134	0.136	0.139	0.142	0.145	0.147	0.151	0.154	0.157	0.16	0.162	0.165	0.169	0.173	0.177	0.179	0.181	0.188	0.193	0.198
ura3	6	ura3: 6	4	b	0.109	0.102	0.104	0.105	0.106	0.106	0.107	0.107	0.107	0.108	0.109	0.109	0.109	0.11	0.11	0.111	0.112	0.112	0.113	0.114	0.115	0.116	0.118	0.118	0.12	0.121	0.122	0.124	0.126	0.127	0.129	0.131	0.133	0.135	0.137	0.139	0.144	0.145	0.145	0.15	0.151	0.152	0.155	0.153	0.16
ura3	6	ura3: 6	4	c	0.117	0.106	0.11	0.111	0.113	0.114	0.115	0.116	0.117	0.118	0.12	0.122	0.124	0.125	0.128	0.134	0.137	0.14	0.137	0.14	0.141	0.144	0.147	0.15	0.154	0.159	0.161	0.164	0.167	0.171	0.175	0.181	0.185	0.188	0.189	0.194	0.195	0.202	0.206	0.211	0.214	0.213	0.224	0.229	0.235
ura3	6	ura3: 6	4	d	0.117	0.106	0.109	0.11	0.111	0.112	0.113	0.113	0.115	0.116	0.116	0.118	0.119	0.121	0.123	0.127	0.129	0.13	0.13	0.132	0.133	0.136	0.139	0.142	0.145	0.148	0.151	0.153	0.157	0.161	0.164	0.168	0.172	0.172	0.179	0.185	0.186	0.189	0.197	0.203	0.207	0.2	0.212	0.212	0.217
ura3	6	ura3: 6	5	a	0.105	0.115	0.118	0.12	0.121	0.12	0.123	0.124	0.125	0.125	0.127	0.129	0.131	0.131	0.134	0.134	0.138	0.139	0.141	0.143	0.145	0.146	0.151	0.155	0.156	0.159	0.161	0.167	0.171	0.175	0.18	0.184	0.191	0.198	0.201	0.207	0.215	0.223	0.23	0.237	0.246	0.256	0.265	0.271	0.283
ura3	6	ura3: 6	5	b	0.108	0.115	0.118	0.12	0.121	0.12	0.122	0.124	0.126	0.125	0.128	0.13	0.131	0.131	0.134	0.136	0.138	0.14	0.142	0.144	0.146	0.147	0.152	0.155	0.157	0.162	0.163	0.168	0.173	0.177	0.183	0.187	0.193	0.2	0.204	0.211	0.218	0.227	0.234	0.243	0.251	0.259	0.27	0.276	0.287
ura3	6	ura3: 6	5	c	0.117	0.125	0.129	0.132	0.133	0.133	0.135	0.138	0.139	0.14	0.143	0.146	0.148	0.149	0.152	0.155	0.159	0.162	0.164	0.167	0.171	0.173	0.18	0.185	0.189	0.196	0.2	0.207	0.216	0.219	0.227	0.235	0.243	0.254	0.262	0.273	0.284	0.293	0.304	0.315	0.325	0.332	0.34	0.344	0.352
ura3	6	ura3: 6	6	a	0.109	0.117	0.122	0.124	0.125	0.124	0.126	0.127	0.128	0.128	0.13	0.132	0.133	0.135	0.137	0.138	0.14	0.141	0.143	0.145	0.147	0.148	0.153	0.155	0.157	0.161	0.162	0.167	0.171	0.174	0.179	0.183	0.188	0.193	0.197	0.203	0.209	0.214	0.221	0.229	0.237	0.244	0.254	0.259	0.269
ura3	6	ura3: 6	6	b	0.105	0.112	0.115	0.117	0.118	0.118	0.119	0.12	0.121	0.122	0.123	0.125	0.126	0.127	0.128	0.129	0.132	0.133	0.134	0.136	0.138	0.138	0.142	0.145	0.146	0.149	0.15	0.153	0.157	0.159	0.163	0.167	0.17	0.175	0.179	0.184	0.188	0.193	0.198	0.204	0.211	0.217	0.225	0.23	0.238
ura3	6	ura3: 6	6	c	0.118	0.122	0.127	0.129	0.13	0.13	0.132	0.134	0.135	0.136	0.137	0.139	0.141	0.143	0.144	0.146	0.149	0.15	0.152	0.155	0.157	0.159	0.164	0.167	0.169	0.173	0.177	0.181	0.186	0.191	0.197	0.201	0.206	0.213	0.217	0.225	0.233	0.241	0.249	0.258	0.266	0.275	0.285	0.293	0.301
ura3	6	ura3: 6	7	a	0.113	0.116	0.119	0.124	0.126	0.124	0.126	0.128	0.131	0.131	0.133	0.137	0.137	0.138	0.141	0.144	0.147	0.147	0.149	0.152	0.154	0.154	0.161	0.165	0.167	0.171	0.175	0.181	0.186	0.189	0.195	0.2	0.205	0.211	0.22	0.226	0.234	0.242	0.251	0.26	0.269	0.276	0.285	0.291	0.301
ura3	6	ura3: 6	7	b	0.108	0.113	0.116	0.12	0.122	0.121	0.122	0.124	0.126	0.126	0.128	0.13	0.131	0.133	0.135	0.137	0.14	0.141	0.143	0.146	0.147	0.148	0.154	0.157	0.16	0.164	0.168	0.173	0.177	0.182	0.187	0.191	0.197	0.203	0.21	0.217	0.224	0.232	0.24	0.249	0.258	0.266	0.274	0.281	0.292
ura3	6	ura3: 6	7	c	0.111	0.117	0.12	0.123	0.125	0.125	0.127	0.128	0.13	0.131	0.132	0.135	0.136	0.138	0.141	0.143	0.145	0.147	0.15	0.153	0.156	0.158	0.164	0.168	0.171	0.176	0.182	0.187	0.192	0.197	0.203	0.209	0.217	0.224	0.233	0.242	0.251	0.26	0.269	0.279	0.29	0.299	0.307	0.314	0.325
ura3	6	ura3: 6	8	a	0.111	0.104	0.104	0.106	0.108	0.11	0.111	0.112	0.113	0.114	0.115	0.114	0.117	0.119	0.12	0.124	0.127	0.129	0.131	0.135	0.138	0.14	0.144	0.147	0.147	0.149	0.154	0.157	0.16	0.162	0.166	0.168	0.173	0.178	0.185	0.188	0.196	0.201	0.206	0.209	0.221	0.225	0.231	0.235	0.241
ura3	6	ura3: 6	8	b	0.115	0.105	0.107	0.107	0.108	0.11	0.111	0.113	0.114	0.115	0.116	0.117	0.118	0.121	0.122	0.125	0.127	0.128	0.131	0.134	0.137	0.14	0.144	0.145	0.147	0.15	0.154	0.159	0.162	0.164	0.171	0.174	0.179	0.185	0.193	0.196	0.209	0.213	0.216	0.226	0.24	0.245	0.257	0.27	0.275
ura3	6	ura3: 6	8	c	0.113	0.104	0.105	0.107	0.108	0.11	0.112	0.114	0.113	0.116	0.117	0.116	0.119	0.122	0.123	0.126	0.129	0.13	0.133	0.136	0.14	0.143	0.147	0.15	0.152	0.156	0.159	0.163	0.169	0.175	0.179	0.186	0.191	0.198	0.204	0.21	0.223	0.228	0.237	0.245	0.258	0.269	0.276	0.292	0.288
ura3	6	ura3: 6	9	a	0.107	0.133	0.142	0.145	0.147	0.15	0.152	0.153	0.153	0.154	0.154	0.155	0.158	0.159	0.159	0.16	0.161	0.161	0.161	0.162	0.162	0.163	0.163	0.164	0.164	0.164	0.164	0.164	0.165	0.165	0.165	0.165	0.165	0.165	0.165	0.164	0.165	0.165	0.165	0.165	0.165	0.165	0.165	0.166	0.165
ura3	6	ura3: 6	9	b	0.104	0.098	0.099	0.1	0.1	0.102	0.103	0.104	0.104	0.105	0.105	0.104	0.106	0.107	0.108	0.109	0.11	0.111	0.111	0.113	0.114	0.115	0.116	0.117	0.117	0.119	0.12	0.122	0.124	0.126	0.127	0.13	0.131	0.133	0.135	0.138	0.142	0.142	0.148	0.147	0.152	0.156	0.158	0.164	0.165
ura3	6	ura3: 6	9	c	0.104	0.121	0.132	0.135	0.137	0.138	0.14	0.141	0.142	0.143	0.143	0.143	0.146	0.147	0.147	0.148	0.15	0.149	0.149	0.151	0.151	0.152	0.152	0.153	0.151	0.152	0.153	0.153	0.154	0.154	0.155	0.156	0.156	0.157	0.157	0.16	0.162	0.16	0.163	0.161	0.165	0.166	0.167	0.168	0.169
ura3	6	ura3: 6	10	a	0.109	0.103	0.105	0.105	0.105	0.106	0.107	0.108	0.109	0.11	0.11	0.111	0.112	0.114	0.115	0.117	0.119	0.119	0.121	0.123	0.124	0.127	0.129	0.131	0.134	0.136	0.139	0.142	0.146	0.149	0.152	0.156	0.158	0.163	0.167	0.172	0.179	0.181	0.189	0.193	0.2	0.21	0.215	0.225	0.23
ura3	6	ura3: 6	10	b	0.107	0.101	0.103	0.104	0.105	0.106	0.106	0.107	0.108	0.108	0.108	0.109	0.11	0.112	0.113	0.114	0.116	0.117	0.118	0.12	0.122	0.124	0.126	0.128	0.13	0.132	0.135	0.137	0.141	0.144	0.147	0.152	0.154	0.157	0.16	0.166	0.171	0.173	0.181	0.184	0.19	0.198	0.203	0.213	0.216
ura3	6	ura3: 6	10	c	0.107	0.103	0.104	0.104	0.105	0.106	0.107	0.107	0.107	0.108	0.108	0.107	0.108	0.109	0.11	0.11	0.112	0.112	0.112	0.114	0.115	0.116	0.117	0.119	0.119	0.12	0.122	0.123	0.125	0.127	0.129	0.132	0.133	0.135	0.137	0.14	0.143	0.144	0.149	0.15	0.154	0.158	0.16	0.166	0.168
ura3	6	ura3: 6	11	a	0.114	0.124	0.131	0.13	0.131	0.132	0.132	0.131	0.132	0.133	0.134	0.133	0.136	0.138	0.138	0.139	0.141	0.141	0.143	0.144	0.146	0.147	0.149	0.151	0.156	0.158	0.161	0.164	0.166	0.169	0.172	0.175	0.177	0.181	0.183	0.18	0.186	0.191	0.187	0.199	0.199	0.204	0.208	0.212	0.217
ura3	6	ura3: 6	11	b	0.113	0.103	0.107	0.107	0.108	0.11	0.111	0.113	0.114	0.115	0.116	0.116	0.118	0.12	0.121	0.123	0.126	0.127	0.13	0.132	0.135	0.138	0.142	0.145	0.145	0.149	0.151	0.156	0.159	0.163	0.168	0.173	0.177	0.182	0.19	0.197	0.203	0.209	0.217	0.219	0.231	0.239	0.247	0.256	0.259
ura3	6	ura3: 6	11	c	0.112	0.104	0.108	0.109	0.111	0.113	0.116	0.117	0.119	0.119	0.12	0.12	0.121	0.124	0.127	0.128	0.131	0.133	0.136	0.139	0.143	0.145	0.149	0.154	0.155	0.159	0.162	0.167	0.173	0.177	0.182	0.189	0.196	0.199	0.209	0.218	0.228	0.235	0.246	0.252	0.263	0.268	0.28	0.281	0.288
ura3	6	ura3:6	12	a	0.118	0.117	0.12	0.12	0.122	0.12	0.121	0.118	0.116	0.118	0.118	0.118	0.12	0.117	0.117	0.117	0.118	0.119	0.119	0.119	0.118	0.12	0.117	0.118	0.119	0.119	0.122	0.116	0.119	0.119	0.117	0.116	0.115	0.114	0.118	0.115	0.114	0.114	0.117	0.113	0.114	0.113	0.117	0.117	0.117
ura3	6	ura3:6	12	b	0.118	0.119	0.121	0.12	0.123	0.121	0.121	0.12	0.119	0.12	0.118	0.119	0.12	0.118	0.118	0.118	0.119	0.119	0.118	0.118	0.118	0.12	0.117	0.119	0.119	0.119	0.12	0.116	0.118	0.118	0.117	0.116	0.116	0.115	0.118	0.115	0.115	0.115	0.117	0.115	0.114	0.113	0.116	0.116	0.116
ura3	6	ura3:6	12	c	0.116	0.116	0.118	0.119	0.12	0.119	0.12	0.118	0.117	0.118	0.117	0.117	0.118	0.116	0.116	0.116	0.116	0.117	0.116	0.115	0.116	0.118	0.115	0.117	0.117	0.116	0.118	0.114	0.116	0.116	0.115	0.115	0.114	0.113	0.116	0.114	0.113	0.113	0.115	0.113	0.113	0.112	0.115	0.114	0.114
ura3	6	ura3:6	13	a	0.106	0.105	0.106	0.107	0.108	0.107	0.108	0.106	0.105	0.106	0.106	0.106	0.107	0.105	0.105	0.105	0.105	0.106	0.106	0.105	0.106	0.108	0.105	0.106	0.106	0.106	0.106	0.104	0.105	0.105	0.104	0.104	0.103	0.102	0.104	0.103	0.103	0.102	0.104	0.102	0.102	0.101	0.103	0.103	0.103
ura3	6	ura3:6	13	b	0.11	0.11	0.111	0.112	0.113	0.112	0.113	0.112	0.111	0.111	0.111	0.111	0.112	0.11	0.11	0.11	0.11	0.111	0.11	0.11	0.11	0.112	0.109	0.11	0.11	0.11	0.111	0.108	0.109	0.109	0.109	0.108	0.107	0.107	0.109	0.107	0.107	0.107	0.107	0.106	0.106	0.106	0.107	0.107	0.106
ura3	6	ura3:6	13	c	0.113	0.113	0.115	0.116	0.117	0.116	0.116	0.116	0.115	0.115	0.115	0.115	0.115	0.114	0.114	0.114	0.114	0.114	0.114	0.114	0.114	0.116	0.113	0.114	0.114	0.114	0.115	0.112	0.113	0.113	0.113	0.112	0.112	0.111	0.113	0.111	0.111	0.11	0.112	0.11	0.11	0.109	0.111	0.11	0.11
ura3	6	ura3:6	14	a	0.109	0.108	0.112	0.114	0.113	0.114	0.114	0.114	0.114	0.113	0.115	0.115	0.113	0.114	0.114	0.115	0.113	0.113	0.113	0.113	0.113	0.116	0.114	0.113	0.113	0.113	0.113	0.113	0.113	0.113	0.114	0.114	0.114	0.113	0.113	0.114	0.113	0.113	0.113	0.114	0.114	0.113	0.113	0.113	0.113
ura3	6	ura3:6	14	b	0.11	0.111	0.112	0.112	0.113	0.113	0.114	0.113	0.113	0.115	0.114	0.115	0.115	0.115	0.116	0.117	0.117	0.117	0.118	0.119	0.119	0.122	0.12	0.12	0.121	0.123	0.124	0.123	0.124	0.124	0.125	0.125	0.126	0.126	0.128	0.129	0.13	0.131	0.133	0.133	0.135	0.135	0.139	0.141	0.143
ura3	6	ura3:6	14	c	0.078	0.075	0.074	0.074	0.075	0.075	0.076	0.074	0.075	0.075	0.075	0.075	0.076	0.075	0.075	0.076	0.076	0.076	0.076	0.076	0.077	0.078	0.076	0.077	0.077	0.077	0.079	0.076	0.078	0.078	0.078	0.077	0.077	0.077	0.078	0.077	0.077	0.077	0.077	0.077	0.077	0.076	0.077	0.077	0.077
ura3	6	ura3:6	15	a	0.123	0.121	0.122	0.122	0.126	0.124	0.127	0.122	0.121	0.126	0.125	0.126	0.133	0.127	0.128	0.129	0.133	0.134	0.135	0.137	0.138	0.141	0.137	0.142	0.143	0.145	0.152	0.144	0.15	0.152	0.15	0.152	0.154	0.155	0.163	0.161	0.163	0.166	0.175	0.171	0.173	0.178	0.185	0.191	0.194
ura3	6	ura3:6	15	b	0.121	0.124	0.128	0.129	0.133	0.132	0.134	0.131	0.132	0.134	0.132	0.132	0.137	0.134	0.133	0.133	0.136	0.136	0.136	0.136	0.137	0.138	0.134	0.137	0.137	0.137	0.139	0.134	0.137	0.137	0.135	0.134	0.134	0.133	0.138	0.134	0.134	0.134	0.138	0.133	0.134	0.133	0.138	0.137	0.138
ura3	6	ura3:6	15	c	0.119	0.116	0.119	0.12	0.122	0.121	0.123	0.12	0.12	0.121	0.12	0.12	0.122	0.12	0.119	0.119	0.12	0.12	0.12	0.12	0.121	0.122	0.119	0.12	0.12	0.12	0.121	0.118	0.12	0.12	0.119	0.119	0.119	0.118	0.12	0.119	0.118	0.119	0.12	0.119	0.119	0.118	0.12	0.12	0.12
VNG0194H	0	VNG0194H: 0	1	a	0.121	0.113	0.115	0.117	0.118	0.121	0.123	0.124	0.127	0.13	0.133	0.135	0.137	0.141	0.144	0.15	0.154	0.158	0.16	0.165	0.172	0.174	0.18	0.185	0.19	0.198	0.199	0.205	0.212	0.219	0.225	0.233	0.237	0.242	0.247	0.256	0.258	0.266	0.269	0.273	0.276	0.284	0.277	0.28	0.277
VNG0194H	0	VNG0194H: 0	1	b	0.107	0.105	0.108	0.11	0.112	0.114	0.116	0.118	0.121	0.122	0.126	0.128	0.131	0.134	0.138	0.143	0.147	0.151	0.154	0.159	0.164	0.169	0.174	0.179	0.184	0.191	0.193	0.199	0.207	0.215	0.219	0.228	0.231	0.237	0.241	0.248	0.252	0.259	0.261	0.265	0.268	0.275	0.274	0.273	0.273
VNG0194H	0	VNG0194H: 0	1	c	0.104	0.103	0.106	0.107	0.109	0.112	0.113	0.115	0.117	0.119	0.122	0.125	0.128	0.131	0.134	0.138	0.142	0.147	0.149	0.154	0.159	0.164	0.168	0.172	0.178	0.184	0.187	0.193	0.202	0.208	0.212	0.221	0.226	0.23	0.236	0.239	0.246	0.252	0.254	0.258	0.263	0.271	0.265	0.268	0.268
VNG0194H	0	VNG0194H: 0	2	a	0.108	0.105	0.108	0.11	0.112	0.115	0.116	0.117	0.12	0.122	0.125	0.128	0.131	0.133	0.137	0.141	0.145	0.149	0.152	0.157	0.162	0.166	0.171	0.175	0.18	0.186	0.19	0.196	0.204	0.208	0.215	0.223	0.227	0.234	0.239	0.241	0.248	0.253	0.257	0.26	0.265	0.273	0.267	0.27	0.271
VNG0194H	0	VNG0194H: 0	2	b	0.107	0.105	0.109	0.11	0.111	0.114	0.115	0.117	0.12	0.122	0.125	0.127	0.13	0.133	0.136	0.14	0.144	0.148	0.151	0.155	0.161	0.164	0.169	0.173	0.177	0.186	0.188	0.195	0.2	0.207	0.213	0.22	0.225	0.229	0.236	0.239	0.243	0.249	0.253	0.257	0.261	0.266	0.265	0.266	0.268
VNG0194H	0	VNG0194H: 0	2	c	0.109	0.107	0.113	0.115	0.118	0.121	0.123	0.126	0.129	0.13	0.133	0.137	0.14	0.143	0.146	0.15	0.154	0.158	0.162	0.167	0.172	0.176	0.181	0.185	0.189	0.196	0.203	0.208	0.214	0.221	0.226	0.232	0.24	0.243	0.25	0.252	0.256	0.263	0.265	0.27	0.274	0.282	0.278	0.277	0.285
VNG0194H	0	VNG0194H: 0	2	d	0.133	0.129	0.134	0.135	0.138	0.14	0.142	0.143	0.145	0.146	0.149	0.151	0.153	0.156	0.159	0.163	0.166	0.17	0.171	0.177	0.182	0.185	0.19	0.195	0.199	0.206	0.212	0.216	0.224	0.228	0.234	0.243	0.247	0.251	0.257	0.26	0.265	0.271	0.273	0.276	0.28	0.289	0.282	0.282	0.284
VNG0194H	0	VNG0194H: 0	3	a	0.104	0.103	0.105	0.106	0.107	0.108	0.109	0.111	0.113	0.114	0.117	0.119	0.121	0.123	0.126	0.129	0.131	0.135	0.139	0.142	0.146	0.149	0.154	0.158	0.161	0.165	0.171	0.176	0.18	0.185	0.19	0.195	0.203	0.208	0.214	0.217	0.225	0.23	0.233	0.237	0.242	0.247	0.245	0.247	0.25
VNG0194H	0	VNG0194H: 0	3	b	0.172	0.129	0.119	0.116	0.117	0.118	0.122	0.123	0.123	0.124	0.125	0.13	0.132	0.136	0.139	0.14	0.144	0.146	0.151	0.154	0.159	0.163	0.168	0.171	0.176	0.18	0.184	0.189	0.193	0.201	0.204	0.208	0.209	0.212	0.215	0.223	0.226	0.23	0.234	0.238	0.237	0.244	0.243	0.247	0.25
VNG0194H	0	VNG0194H: 0	3	c	0.131	0.12	0.12	0.121	0.123	0.124	0.126	0.128	0.13	0.132	0.135	0.138	0.14	0.144	0.146	0.152	0.156	0.16	0.162	0.166	0.172	0.175	0.18	0.184	0.189	0.197	0.198	0.201	0.214	0.218	0.227	0.23	0.24	0.245	0.252	0.252	0.263	0.265	0.269	0.273	0.278	0.286	0.289	0.289	0.29
VNG0194H	0	VNG0194H: 0	3	d	0.118	0.111	0.114	0.116	0.118	0.119	0.121	0.122	0.124	0.126	0.129	0.131	0.134	0.137	0.14	0.145	0.147	0.153	0.154	0.159	0.164	0.168	0.174	0.178	0.183	0.189	0.195	0.202	0.207	0.215	0.221	0.226	0.235	0.24	0.244	0.252	0.258	0.267	0.271	0.279	0.283	0.29	0.289	0.291	0.299
VNG0194H	0	VNG0194H: 0	4	a	0.111	0.105	0.108	0.11	0.112	0.113	0.115	0.116	0.118	0.121	0.123	0.125	0.128	0.13	0.133	0.139	0.142	0.146	0.149	0.153	0.159	0.163	0.168	0.173	0.179	0.186	0.191	0.198	0.205	0.212	0.217	0.224	0.23	0.24	0.244	0.249	0.258	0.265	0.27	0.275	0.279	0.286	0.29	0.295	0.298
VNG0194H	0	VNG0194H: 0	4	b	0.113	0.107	0.11	0.112	0.114	0.116	0.117	0.119	0.121	0.123	0.125	0.127	0.131	0.133	0.136	0.141	0.144	0.149	0.151	0.156	0.161	0.165	0.17	0.176	0.181	0.188	0.194	0.202	0.209	0.215	0.221	0.228	0.236	0.243	0.25	0.253	0.263	0.27	0.275	0.28	0.286	0.288	0.294	0.294	0.299
VNG0194H	0	VNG0194H: 0	4	c	0.108	0.103	0.107	0.11	0.111	0.112	0.115	0.116	0.118	0.121	0.123	0.125	0.129	0.131	0.134	0.138	0.141	0.146	0.149	0.154	0.159	0.164	0.17	0.175	0.18	0.187	0.194	0.2	0.206	0.214	0.219	0.226	0.232	0.241	0.246	0.252	0.26	0.264	0.27	0.274	0.279	0.285	0.291	0.296	0.298
VNG0194H	0	VNG0194H: 0	4	d	0.106	0.104	0.107	0.109	0.111	0.112	0.114	0.116	0.118	0.12	0.122	0.125	0.127	0.13	0.133	0.136	0.14	0.145	0.149	0.153	0.159	0.162	0.168	0.173	0.179	0.185	0.191	0.197	0.203	0.21	0.216	0.224	0.23	0.238	0.244	0.248	0.258	0.263	0.266	0.273	0.279	0.283	0.287	0.29	0.294
VNG0194H	0	VNG0194H: 0	5	a	0.113	0.122	0.121	0.123	0.128	0.128	0.129	0.131	0.132	0.132	0.135	0.136	0.138	0.138	0.143	0.145	0.147	0.149	0.152	0.157	0.159	0.161	0.167	0.171	0.177	0.18	0.181	0.189	0.196	0.199	0.206	0.213	0.222	0.23	0.237	0.247	0.254	0.261	0.269	0.275	0.284	0.293	0.302	0.303	0.314
VNG0194H	0	VNG0194H: 0	5	b	0.106	0.114	0.114	0.115	0.118	0.118	0.119	0.121	0.121	0.121	0.124	0.126	0.127	0.127	0.132	0.132	0.135	0.138	0.14	0.144	0.146	0.149	0.154	0.157	0.162	0.167	0.17	0.176	0.182	0.182	0.192	0.201	0.207	0.214	0.224	0.234	0.242	0.25	0.26	0.269	0.281	0.292	0.294	0.31	0.314
VNG0194H	0	VNG0194H: 0	5	c	0.105	0.11	0.11	0.112	0.115	0.115	0.116	0.117	0.118	0.118	0.12	0.122	0.123	0.124	0.128	0.13	0.132	0.135	0.138	0.141	0.144	0.147	0.152	0.154	0.16	0.165	0.168	0.174	0.181	0.182	0.191	0.2	0.207	0.214	0.225	0.234	0.243	0.251	0.262	0.271	0.283	0.293	0.294	0.31	0.316
VNG0194H	0	VNG0194H: 0	6	a	0.098	0.104	0.105	0.107	0.109	0.11	0.111	0.113	0.115	0.115	0.117	0.121	0.123	0.125	0.129	0.132	0.136	0.14	0.143	0.148	0.152	0.155	0.161	0.166	0.17	0.176	0.182	0.189	0.196	0.204	0.213	0.222	0.23	0.241	0.251	0.26	0.27	0.28	0.29	0.3	0.308	0.315	0.32	0.333	0.338
VNG0194H	0	VNG0194H: 0	6	b	0.1	0.106	0.108	0.109	0.111	0.112	0.113	0.115	0.117	0.118	0.12	0.124	0.126	0.129	0.133	0.136	0.141	0.144	0.148	0.153	0.157	0.161	0.166	0.171	0.176	0.183	0.189	0.196	0.204	0.212	0.221	0.231	0.239	0.25	0.258	0.268	0.278	0.288	0.298	0.305	0.313	0.321	0.327	0.34	0.345
VNG0194H	0	VNG0194H: 0	6	c	0.103	0.108	0.109	0.11	0.112	0.113	0.114	0.117	0.118	0.119	0.122	0.126	0.128	0.131	0.135	0.139	0.143	0.147	0.15	0.156	0.16	0.164	0.169	0.174	0.179	0.186	0.191	0.2	0.208	0.216	0.226	0.234	0.242	0.253	0.263	0.272	0.28	0.29	0.299	0.307	0.314	0.324	0.331	0.341	0.347
VNG0194H	0	VNG0194H: 0	7	a	0.118	0.126	0.127	0.131	0.136	0.135	0.138	0.14	0.142	0.143	0.146	0.151	0.154	0.156	0.162	0.166	0.17	0.176	0.179	0.186	0.192	0.194	0.204	0.21	0.217	0.226	0.232	0.243	0.256	0.261	0.274	0.286	0.296	0.306	0.319	0.33	0.341	0.353	0.363	0.373	0.384	0.395	0.4	0.411	0.416
VNG0194H	0	VNG0194H: 0	7	b	0.102	0.113	0.114	0.117	0.12	0.12	0.121	0.123	0.125	0.126	0.128	0.131	0.133	0.136	0.14	0.143	0.146	0.15	0.153	0.158	0.163	0.165	0.173	0.178	0.182	0.19	0.194	0.203	0.211	0.218	0.228	0.237	0.247	0.256	0.267	0.277	0.289	0.299	0.311	0.321	0.333	0.345	0.348	0.364	0.37
VNG0194H	0	VNG0194H: 0	7	c	0.105	0.114	0.116	0.118	0.122	0.121	0.123	0.124	0.126	0.127	0.13	0.133	0.135	0.137	0.142	0.144	0.148	0.152	0.155	0.161	0.165	0.167	0.176	0.18	0.186	0.192	0.197	0.206	0.215	0.221	0.232	0.241	0.251	0.262	0.273	0.283	0.294	0.304	0.317	0.328	0.338	0.35	0.354	0.369	0.375
VNG0194H	0	VNG0194H: 0	8	a	0.094	0.088	0.088	0.092	0.095	0.098	0.098	0.099	0.101	0.103	0.103	0.105	0.107	0.105	0.109	0.11	0.111	0.115	0.118	0.124	0.127	0.136	0.133	0.139	0.143	0.149	0.153	0.157	0.166	0.173	0.176	0.185	0.191	0.197	0.204	0.211	0.222	0.228	0.244	0.239	0.247	0.267	0.275	0.275	0.282
VNG0194H	0	VNG0194H: 0	8	b	0.093	0.089	0.09	0.092	0.094	0.096	0.098	0.099	0.101	0.104	0.104	0.105	0.107	0.105	0.11	0.112	0.112	0.117	0.121	0.127	0.131	0.139	0.135	0.142	0.147	0.151	0.152	0.156	0.167	0.173	0.178	0.19	0.197	0.201	0.207	0.216	0.227	0.233	0.255	0.258	0.265	0.283	0.294	0.305	0.32
VNG0194H	0	VNG0194H: 0	8	c	0.096	0.09	0.091	0.092	0.095	0.097	0.098	0.1	0.102	0.104	0.106	0.107	0.111	0.108	0.111	0.113	0.114	0.119	0.123	0.128	0.134	0.142	0.133	0.143	0.15	0.155	0.157	0.162	0.173	0.178	0.184	0.191	0.197	0.204	0.209	0.216	0.227	0.236	0.253	0.254	0.258	0.279	0.289	0.3	0.307
VNG0194H	0	VNG0194H: 0	9	a	0.092	0.086	0.087	0.087	0.089	0.089	0.09	0.091	0.093	0.094	0.095	0.096	0.098	0.1	0.102	0.104	0.107	0.109	0.112	0.115	0.118	0.122	0.124	0.13	0.135	0.138	0.144	0.148	0.155	0.157	0.162	0.168	0.171	0.181	0.187	0.196	0.195	0.204	0.203	0.213	0.212	0.218	0.222	0.221	0.225
VNG0194H	0	VNG0194H: 0	9	b	0.093	0.088	0.09	0.09	0.091	0.092	0.094	0.095	0.097	0.099	0.099	0.102	0.104	0.106	0.108	0.11	0.113	0.115	0.118	0.122	0.124	0.13	0.133	0.138	0.139	0.142	0.151	0.154	0.158	0.16	0.17	0.171	0.175	0.189	0.196	0.204	0.209	0.215	0.213	0.224	0.229	0.237	0.237	0.247	0.247
VNG0194H	0	VNG0194H: 0	9	c	0.093	0.088	0.09	0.091	0.094	0.095	0.096	0.098	0.1	0.1	0.102	0.102	0.105	0.107	0.11	0.113	0.116	0.119	0.122	0.128	0.131	0.136	0.138	0.143	0.148	0.154	0.16	0.164	0.173	0.179	0.185	0.195	0.2	0.208	0.217	0.224	0.233	0.239	0.253	0.251	0.259	0.273	0.282	0.291	0.297
VNG0194H	0	VNG0194H: 0	10	a	0.094	0.089	0.091	0.093	0.095	0.096	0.097	0.099	0.1	0.101	0.102	0.103	0.105	0.108	0.11	0.112	0.116	0.119	0.122	0.126	0.129	0.135	0.137	0.143	0.147	0.153	0.156	0.161	0.168	0.175	0.177	0.189	0.194	0.195	0.203	0.213	0.222	0.227	0.251	0.244	0.254	0.272	0.281	0.292	0.297
VNG0194H	0	VNG0194H: 0	10	b	0.093	0.09	0.091	0.093	0.096	0.097	0.098	0.101	0.102	0.103	0.105	0.106	0.108	0.108	0.111	0.114	0.117	0.121	0.125	0.129	0.131	0.138	0.138	0.144	0.149	0.156	0.161	0.164	0.177	0.185	0.186	0.197	0.204	0.21	0.217	0.224	0.239	0.251	0.273	0.282	0.297	0.314	0.328	0.337	0.345
VNG0194H	0	VNG0194H: 0	10	c	0.093	0.089	0.091	0.093	0.095	0.097	0.097	0.099	0.101	0.102	0.103	0.104	0.107	0.108	0.112	0.114	0.116	0.121	0.124	0.13	0.132	0.137	0.14	0.144	0.151	0.157	0.161	0.164	0.176	0.182	0.187	0.197	0.204	0.21	0.218	0.227	0.246	0.256	0.277	0.285	0.299	0.316	0.328	0.337	0.352
VNG0194H	0	VNG0194H: 0	11	a	0.095	0.086	0.087	0.089	0.091	0.092	0.092	0.094	0.096	0.096	0.096	0.097	0.098	0.098	0.1	0.101	0.103	0.107	0.109	0.114	0.115	0.118	0.119	0.123	0.127	0.134	0.135	0.139	0.148	0.151	0.15	0.163	0.177	0.174	0.18	0.185	0.195	0.204	0.216	0.217	0.226	0.243	0.253	0.26	0.268
VNG0194H	0	VNG0194H: 0	11	b	0.097	0.094	0.094	0.094	0.094	0.095	0.095	0.097	0.099	0.102	0.103	0.105	0.106	0.105	0.107	0.109	0.111	0.115	0.118	0.124	0.128	0.133	0.129	0.134	0.139	0.146	0.147	0.15	0.163	0.169	0.169	0.177	0.185	0.191	0.197	0.203	0.213	0.22	0.239	0.241	0.247	0.268	0.282	0.292	0.307
VNG0194H	0	VNG0194H: 0	11	c	0.094	0.09	0.09	0.091	0.093	0.094	0.094	0.095	0.098	0.101	0.104	0.107	0.11	0.111	0.116	0.113	0.111	0.125	0.127	0.138	0.137	0.143	0.139	0.148	0.151	0.164	0.162	0.165	0.177	0.177	0.179	0.19	0.197	0.19	0.194	0.197	0.208	0.212	0.226	0.232	0.24	0.261	0.272	0.283	0.299
VNG0194H	5	VNG0194H: 5	1	a	0.141	0.12	0.117	0.115	0.113	0.111	0.11	0.108	0.107	0.105	0.104	0.103	0.101	0.1	0.099	0.104	0.103	0.103	0.098	0.098	0.098	0.097	0.098	0.097	0.097	0.097	0.097	0.097	0.097	0.097	0.097	0.097	0.097	0.097	0.097	0.097	0.097	0.097	0.097	0.097	0.097	0.097	0.097	0.097	0.097
VNG0194H	5	VNG0194H: 5	1	b	0.136	0.117	0.114	0.112	0.11	0.109	0.108	0.106	0.105	0.103	0.102	0.101	0.099	0.099	0.098	0.101	0.1	0.1	0.097	0.097	0.096	0.096	0.097	0.096	0.096	0.096	0.096	0.096	0.096	0.096	0.096	0.096	0.096	0.096	0.096	0.095	0.095	0.096	0.096	0.096	0.096	0.095	0.096	0.095	0.095
VNG0194H	5	VNG0194H: 5	1	c	0.117	0.106	0.106	0.105	0.104	0.103	0.102	0.1	0.099	0.098	0.097	0.095	0.094	0.093	0.093	0.094	0.094	0.094	0.092	0.092	0.092	0.092	0.092	0.092	0.092	0.091	0.092	0.091	0.091	0.091	0.091	0.091	0.091	0.092	0.091	0.092	0.092	0.092	0.092	0.091	0.091	0.09	0.09	0.09	0.09
VNG0194H	5	VNG0194H: 5	1	d	0.115	0.109	0.111	0.111	0.112	0.113	0.114	0.115	0.116	0.118	0.119	0.121	0.123	0.124	0.127	0.13	0.133	0.136	0.137	0.139	0.141	0.145	0.148	0.152	0.156	0.159	0.165	0.171	0.171	0.175	0.18	0.185	0.188	0.194	0.201	0.204	0.208	0.214	0.219	0.227	0.232	0.238	0.247	0.254	0.264
VNG0194H	5	VNG0194H: 5	2	a	0.121	0.111	0.111	0.11	0.11	0.11	0.109	0.108	0.108	0.107	0.107	0.106	0.105	0.104	0.103	0.103	0.103	0.102	0.1	0.1	0.099	0.099	0.098	0.098	0.097	0.097	0.097	0.097	0.096	0.096	0.096	0.096	0.095	0.096	0.095	0.095	0.095	0.095	0.095	0.095	0.095	0.095	0.094	0.095	0.095
VNG0194H	5	VNG0194H: 5	2	b	0.168	0.136	0.138	0.139	0.136	0.131	0.13	0.128	0.124	0.125	0.12	0.117	0.116	0.114	0.113	0.11	0.108	0.108	0.107	0.106	0.106	0.105	0.104	0.104	0.104	0.104	0.103	0.103	0.102	0.102	0.102	0.102	0.101	0.101	0.101	0.1	0.101	0.1	0.1	0.099	0.1	0.099	0.099	0.098	0.098
VNG0194H	5	VNG0194H: 5	2	c	0.117	0.111	0.11	0.109	0.108	0.108	0.108	0.107	0.106	0.106	0.105	0.104	0.103	0.102	0.101	0.101	0.1	0.1	0.098	0.098	0.097	0.097	0.096	0.096	0.096	0.095	0.095	0.095	0.095	0.094	0.094	0.094	0.094	0.094	0.094	0.094	0.094	0.094	0.094	0.094	0.093	0.093	0.094	0.093	0.093
VNG0194H	5	VNG0194H: 5	2	d	0.109	0.106	0.105	0.104	0.105	0.104	0.104	0.103	0.103	0.103	0.102	0.102	0.101	0.101	0.101	0.1	0.099	0.099	0.099	0.098	0.097	0.097	0.097	0.096	0.095	0.095	0.095	0.094	0.093	0.093	0.092	0.092	0.092	0.092	0.092	0.091	0.091	0.091	0.091	0.09	0.09	0.09	0.09	0.09	0.09
VNG0194H	5	VNG0194H: 5	3	a	0.117	0.113	0.114	0.112	0.111	0.111	0.111	0.11	0.11	0.109	0.108	0.108	0.107	0.106	0.105	0.104	0.103	0.103	0.102	0.101	0.1	0.099	0.099	0.098	0.098	0.097	0.097	0.096	0.096	0.095	0.094	0.094	0.094	0.094	0.094	0.093	0.093	0.093	0.093	0.093	0.093	0.092	0.092	0.092	0.092
VNG0194H	5	VNG0194H: 5	3	b	0.11	0.106	0.107	0.107	0.108	0.109	0.109	0.11	0.111	0.111	0.112	0.114	0.114	0.116	0.117	0.118	0.119	0.121	0.122	0.124	0.126	0.126	0.128	0.132	0.133	0.135	0.139	0.142	0.142	0.147	0.147	0.152	0.153	0.156	0.155	0.16	0.163	0.167	0.17	0.17	0.177	0.177	0.18	0.188	0.189
VNG0194H	5	VNG0194H: 5	3	c	0.151	0.138	0.137	0.136	0.135	0.136	0.136	0.136	0.136	0.137	0.137	0.137	0.138	0.137	0.137	0.143	0.141	0.14	0.136	0.136	0.136	0.135	0.135	0.135	0.135	0.134	0.135	0.134	0.134	0.133	0.134	0.135	0.134	0.135	0.134	0.134	0.134	0.134	0.134	0.134	0.134	0.133	0.134	0.133	0.133
VNG0194H	5	VNG0194H: 5	3	d	0.15	0.126	0.124	0.121	0.12	0.119	0.118	0.117	0.117	0.117	0.117	0.116	0.115	0.115	0.115	0.119	0.119	0.119	0.114	0.113	0.113	0.113	0.113	0.112	0.112	0.111	0.111	0.111	0.111	0.11	0.11	0.11	0.109	0.109	0.108	0.109	0.108	0.108	0.108	0.107	0.107	0.107	0.107	0.107	0.107
VNG0194H	5	VNG0194H: 5	4	a	0.131	0.109	0.109	0.109	0.108	0.107	0.107	0.106	0.106	0.106	0.105	0.105	0.104	0.104	0.103	0.105	0.105	0.105	0.102	0.101	0.101	0.1	0.099	0.099	0.099	0.098	0.098	0.097	0.097	0.096	0.095	0.095	0.095	0.095	0.094	0.094	0.094	0.094	0.094	0.093	0.093	0.093	0.093	0.093	0.093
VNG0194H	5	VNG0194H: 5	4	b	0.119	0.122	0.131	0.134	0.135	0.137	0.138	0.139	0.141	0.142	0.143	0.144	0.145	0.146	0.147	0.153	0.154	0.155	0.151	0.153	0.154	0.155	0.156	0.157	0.159	0.16	0.162	0.163	0.165	0.166	0.167	0.17	0.172	0.173	0.177	0.176	0.178	0.18	0.182	0.182	0.187	0.185	0.191	0.194	0.194
VNG0194H	5	VNG0194H: 5	4	c	0.117	0.109	0.109	0.109	0.108	0.108	0.108	0.107	0.108	0.107	0.107	0.106	0.106	0.106	0.105	0.106	0.106	0.106	0.104	0.103	0.103	0.102	0.102	0.102	0.101	0.101	0.101	0.101	0.1	0.099	0.098	0.099	0.097	0.097	0.097	0.096	0.096	0.096	0.096	0.095	0.095	0.095	0.096	0.096	0.097
VNG0194H	5	VNG0194H: 5	4	d	0.109	0.105	0.105	0.105	0.104	0.104	0.104	0.103	0.103	0.103	0.103	0.102	0.102	0.101	0.101	0.101	0.101	0.1	0.099	0.099	0.098	0.098	0.097	0.096	0.096	0.096	0.095	0.095	0.094	0.094	0.093	0.093	0.093	0.093	0.092	0.092	0.092	0.092	0.092	0.091	0.091	0.091	0.091	0.091	0.091
VNG0194H	5	VNG0194H: 5	5	a	0.104	0.117	0.116	0.12	0.124	0.121	0.124	0.125	0.122	0.119	0.122	0.123	0.123	0.119	0.123	0.122	0.122	0.123	0.123	0.124	0.123	0.119	0.124	0.123	0.124	0.125	0.122	0.125	0.125	0.122	0.125	0.125	0.125	0.125	0.125	0.126	0.126	0.126	0.128	0.127	0.128	0.128	0.128	0.125	0.125
VNG0194H	5	VNG0194H: 5	5	b	0.11	0.115	0.116	0.118	0.121	0.12	0.121	0.122	0.121	0.12	0.122	0.123	0.123	0.122	0.124	0.124	0.124	0.125	0.125	0.127	0.126	0.125	0.128	0.128	0.129	0.13	0.129	0.131	0.133	0.132	0.134	0.135	0.137	0.138	0.14	0.142	0.143	0.145	0.147	0.149	0.151	0.153	0.154	0.156	0.158
VNG0194H	5	VNG0194H: 5	5	c	0.107	0.112	0.113	0.116	0.118	0.117	0.119	0.119	0.119	0.118	0.119	0.12	0.12	0.12	0.121	0.121	0.122	0.122	0.122	0.124	0.123	0.122	0.125	0.125	0.125	0.126	0.126	0.127	0.128	0.129	0.13	0.131	0.133	0.134	0.135	0.137	0.138	0.14	0.142	0.144	0.145	0.148	0.149	0.151	0.153
VNG0194H	5	VNG0194H: 5	6	a	0.108	0.109	0.111	0.112	0.114	0.114	0.115	0.116	0.117	0.117	0.118	0.12	0.121	0.123	0.124	0.126	0.128	0.13	0.131	0.134	0.137	0.138	0.143	0.145	0.148	0.152	0.154	0.158	0.163	0.166	0.17	0.174	0.179	0.185	0.19	0.195	0.202	0.208	0.215	0.222	0.228	0.234	0.24	0.249	0.255
VNG0194H	5	VNG0194H: 5	6	b	0.103	0.105	0.105	0.106	0.108	0.108	0.109	0.11	0.11	0.109	0.11	0.112	0.113	0.113	0.115	0.116	0.117	0.118	0.119	0.121	0.122	0.125	0.126	0.128	0.13	0.132	0.133	0.137	0.14	0.141	0.145	0.147	0.15	0.155	0.158	0.162	0.165	0.168	0.174	0.178	0.182	0.187	0.194	0.198	0.203
VNG0194H	5	VNG0194H: 5	6	c	0.101	0.105	0.105	0.107	0.109	0.108	0.109	0.11	0.11	0.109	0.111	0.112	0.113	0.113	0.115	0.115	0.117	0.119	0.12	0.122	0.122	0.124	0.126	0.129	0.13	0.132	0.134	0.137	0.14	0.142	0.145	0.148	0.151	0.155	0.158	0.161	0.165	0.169	0.174	0.178	0.182	0.187	0.193	0.198	0.203
VNG0194H	5	VNG0194H: 5	7	a	0.102	0.113	0.114	0.118	0.125	0.123	0.125	0.126	0.125	0.123	0.126	0.128	0.129	0.127	0.131	0.132	0.134	0.135	0.136	0.138	0.139	0.136	0.144	0.146	0.148	0.15	0.15	0.155	0.158	0.159	0.164	0.168	0.172	0.175	0.18	0.184	0.189	0.193	0.199	0.204	0.209	0.215	0.222	0.224	0.23
VNG0194H	5	VNG0194H: 5	7	b	0.113	0.12	0.123	0.126	0.131	0.13	0.131	0.133	0.134	0.133	0.136	0.138	0.14	0.14	0.143	0.145	0.147	0.15	0.153	0.155	0.158	0.158	0.165	0.169	0.172	0.177	0.18	0.186	0.191	0.195	0.201	0.208	0.214	0.222	0.229	0.237	0.245	0.253	0.262	0.271	0.279	0.287	0.297	0.304	0.312
VNG0194H	5	VNG0194H: 5	7	c	0.102	0.114	0.116	0.119	0.123	0.121	0.123	0.124	0.125	0.123	0.126	0.127	0.128	0.128	0.131	0.131	0.133	0.134	0.136	0.138	0.139	0.139	0.144	0.147	0.149	0.151	0.153	0.157	0.161	0.163	0.168	0.172	0.176	0.18	0.184	0.19	0.194	0.2	0.206	0.211	0.218	0.225	0.231	0.237	0.244
VNG0194H	5	VNG0194H: 5	8	a	0.117	0.104	0.11	0.107	0.108	0.109	0.109	0.109	0.11	0.11	0.11	0.11	0.11	0.112	0.111	0.112	0.113	0.113	0.114	0.115	0.116	0.117	0.118	0.119	0.119	0.121	0.122	0.124	0.126	0.127	0.13	0.133	0.134	0.138	0.141	0.146	0.148	0.15	0.156	0.155	0.159	0.165	0.168	0.173	0.177
VNG0194H	5	VNG0194H: 5	8	b	0.114	0.101	0.106	0.105	0.106	0.105	0.106	0.106	0.107	0.107	0.107	0.106	0.107	0.107	0.108	0.108	0.109	0.109	0.11	0.111	0.111	0.113	0.114	0.115	0.115	0.116	0.117	0.118	0.12	0.121	0.123	0.125	0.127	0.129	0.131	0.135	0.138	0.139	0.146	0.144	0.149	0.154	0.156	0.16	0.163
VNG0194H	5	VNG0194H: 5	8	c	0.113	0.098	0.1	0.1	0.101	0.101	0.1	0.1	0.1	0.1	0.1	0.099	0.1	0.1	0.099	0.099	0.099	0.099	0.099	0.099	0.098	0.098	0.098	0.098	0.097	0.097	0.096	0.096	0.096	0.096	0.095	0.095	0.095	0.094	0.094	0.094	0.094	0.093	0.093	0.091	0.092	0.092	0.092	0.091	0.091
VNG0194H	5	VNG0194H: 5	9	a	0.113	0.1	0.101	0.1	0.102	0.102	0.102	0.103	0.103	0.103	0.103	0.103	0.104	0.104	0.105	0.105	0.106	0.107	0.109	0.109	0.11	0.112	0.113	0.115	0.116	0.117	0.119	0.121	0.124	0.126	0.128	0.131	0.135	0.138	0.14	0.145	0.148	0.15	0.156	0.158	0.162	0.165	0.173	0.175	0.179
VNG0194H	5	VNG0194H: 5	9	b	0.117	0.106	0.111	0.109	0.112	0.113	0.115	0.117	0.118	0.12	0.118	0.121	0.121	0.124	0.123	0.126	0.128	0.13	0.13	0.132	0.134	0.135	0.139	0.141	0.137	0.138	0.143	0.146	0.15	0.15	0.154	0.154	0.155	0.162	0.165	0.174	0.179	0.176	0.179	0.184	0.194	0.192	0.205	0.209	0.213
VNG0194H	5	VNG0194H: 5	9	c	0.119	0.108	0.117	0.112	0.116	0.117	0.118	0.12	0.12	0.122	0.121	0.123	0.122	0.124	0.125	0.127	0.128	0.131	0.131	0.134	0.136	0.139	0.139	0.14	0.136	0.139	0.142	0.144	0.148	0.151	0.154	0.156	0.16	0.164	0.167	0.177	0.181	0.178	0.186	0.184	0.196	0.197	0.204	0.208	0.214
VNG0194H	5	VNG0194H: 5	10	a	0.134	0.116	0.13	0.122	0.125	0.126	0.128	0.128	0.129	0.13	0.129	0.129	0.131	0.132	0.132	0.133	0.133	0.135	0.135	0.138	0.138	0.139	0.139	0.141	0.136	0.139	0.141	0.142	0.144	0.147	0.147	0.15	0.152	0.153	0.155	0.162	0.166	0.165	0.17	0.167	0.177	0.181	0.184	0.185	0.192
VNG0194H	5	VNG0194H: 5	10	b	0.121	0.12	0.135	0.13	0.134	0.137	0.138	0.14	0.141	0.143	0.144	0.145	0.146	0.147	0.148	0.149	0.15	0.152	0.154	0.154	0.155	0.157	0.159	0.16	0.159	0.16	0.162	0.164	0.166	0.17	0.171	0.172	0.174	0.176	0.179	0.186	0.189	0.186	0.194	0.189	0.194	0.199	0.198	0.203	0.209
VNG0194H	5	VNG0194H: 5	10	c	0.122	0.111	0.119	0.114	0.116	0.117	0.118	0.119	0.121	0.121	0.121	0.123	0.123	0.124	0.125	0.125	0.128	0.129	0.131	0.133	0.134	0.137	0.138	0.14	0.138	0.14	0.143	0.146	0.148	0.152	0.153	0.157	0.158	0.16	0.165	0.172	0.174	0.176	0.184	0.185	0.19	0.197	0.2	0.203	0.208
VNG0194H	5	VNG0194H: 5	11	a	0.138	0.114	0.126	0.116	0.117	0.116	0.117	0.117	0.117	0.117	0.116	0.116	0.116	0.116	0.115	0.115	0.115	0.115	0.114	0.115	0.114	0.114	0.113	0.113	0.108	0.107	0.108	0.106	0.106	0.106	0.104	0.104	0.104	0.103	0.103	0.107	0.106	0.102	0.105	0.1	0.104	0.104	0.104	0.103	0.103
VNG0194H	5	VNG0194H: 5	11	b	0.111	0.099	0.104	0.102	0.103	0.104	0.104	0.104	0.104	0.104	0.104	0.104	0.104	0.104	0.104	0.104	0.104	0.104	0.104	0.104	0.104	0.104	0.104	0.103	0.102	0.101	0.102	0.101	0.101	0.1	0.1	0.1	0.099	0.099	0.099	0.1	0.099	0.098	0.098	0.096	0.098	0.098	0.098	0.097	0.097
VNG0194H	5	VNG0194H: 5	11	c	0.104	0.096	0.1	0.098	0.099	0.099	0.1	0.1	0.1	0.1	0.1	0.1	0.1	0.1	0.101	0.1	0.101	0.101	0.1	0.1	0.1	0.1	0.1	0.1	0.097	0.097	0.097	0.096	0.096	0.095	0.095	0.094	0.094	0.094	0.093	0.095	0.094	0.092	0.093	0.091	0.093	0.093	0.093	0.093	0.092
VNG0194H	6	VNG0194H: 6	1	a	0.111	0.103	0.105	0.106	0.106	0.106	0.105	0.104	0.103	0.102	0.101	0.1	0.099	0.099	0.098	0.102	0.102	0.102	0.097	0.097	0.097	0.098	0.097	0.097	0.097	0.097	0.098	0.098	0.097	0.097	0.097	0.097	0.097	0.097	0.097	0.098	0.097	0.098	0.098	0.097	0.097	0.097	0.097	0.097	0.097
VNG0194H	6	VNG0194H: 6	1	b	0.11	0.103	0.105	0.105	0.104	0.104	0.103	0.102	0.101	0.1	0.099	0.098	0.097	0.096	0.096	0.098	0.098	0.097	0.095	0.095	0.094	0.094	0.094	0.094	0.094	0.094	0.095	0.094	0.094	0.094	0.094	0.094	0.094	0.095	0.094	0.094	0.094	0.094	0.094	0.094	0.094	0.094	0.094	0.094	0.094
VNG0194H	6	VNG0194H: 6	1	c	0.115	0.107	0.108	0.109	0.109	0.108	0.108	0.106	0.105	0.104	0.103	0.102	0.101	0.1	0.1	0.101	0.1	0.101	0.098	0.098	0.098	0.098	0.097	0.097	0.097	0.097	0.097	0.097	0.097	0.097	0.097	0.097	0.097	0.097	0.097	0.097	0.097	0.097	0.097	0.097	0.097	0.097	0.097	0.096	0.096
VNG0194H	6	VNG0194H: 6	1	d	0.107	0.099	0.102	0.101	0.101	0.101	0.1	0.099	0.098	0.097	0.096	0.095	0.095	0.093	0.093	0.093	0.093	0.092	0.09	0.09	0.089	0.09	0.089	0.089	0.089	0.088	0.088	0.088	0.088	0.088	0.088	0.088	0.088	0.088	0.088	0.088	0.088	0.088	0.088	0.088	0.088	0.088	0.088	0.087	0.087
VNG0194H	6	VNG0194H: 6	2	a	0.131	0.15	0.154	0.155	0.156	0.158	0.16	0.16	0.16	0.16	0.16	0.16	0.16	0.159	0.159	0.159	0.159	0.159	0.16	0.16	0.16	0.16	0.16	0.16	0.161	0.161	0.161	0.161	0.161	0.161	0.161	0.161	0.161	0.161	0.161	0.161	0.162	0.162	0.162	0.162	0.162	0.162	0.162	0.162	0.163
VNG0194H	6	VNG0194H: 6	2	b	0.107	0.1	0.101	0.101	0.101	0.101	0.1	0.099	0.098	0.096	0.095	0.094	0.092	0.091	0.091	0.091	0.09	0.09	0.089	0.088	0.088	0.088	0.088	0.087	0.088	0.088	0.088	0.087	0.087	0.087	0.087	0.087	0.087	0.087	0.087	0.087	0.087	0.087	0.087	0.087	0.087	0.087	0.087	0.087	0.087
VNG0194H	6	VNG0194H: 6	2	c	0.106	0.099	0.101	0.101	0.1	0.1	0.099	0.099	0.097	0.097	0.095	0.094	0.093	0.091	0.09	0.09	0.089	0.089	0.088	0.087	0.087	0.087	0.087	0.087	0.087	0.087	0.087	0.087	0.087	0.086	0.086	0.086	0.086	0.086	0.086	0.086	0.086	0.086	0.086	0.086	0.086	0.086	0.086	0.086	0.086
VNG0194H	6	VNG0194H: 6	2	d	0.109	0.101	0.104	0.104	0.105	0.104	0.104	0.104	0.103	0.103	0.103	0.102	0.101	0.101	0.101	0.101	0.1	0.099	0.099	0.098	0.098	0.097	0.097	0.096	0.096	0.095	0.095	0.095	0.094	0.093	0.093	0.093	0.092	0.092	0.092	0.091	0.091	0.091	0.091	0.091	0.09	0.09	0.09	0.09	0.09
VNG0194H	6	VNG0194H: 6	3	a	0.107	0.099	0.101	0.102	0.101	0.1	0.099	0.099	0.097	0.097	0.097	0.096	0.095	0.094	0.093	0.093	0.092	0.091	0.09	0.089	0.089	0.088	0.088	0.088	0.088	0.088	0.088	0.087	0.087	0.087	0.086	0.087	0.087	0.087	0.087	0.087	0.087	0.087	0.087	0.087	0.087	0.087	0.087	0.087	0.086
VNG0194H	6	VNG0194H: 6	3	b	0.11	0.101	0.103	0.103	0.103	0.103	0.103	0.103	0.103	0.102	0.103	0.102	0.102	0.102	0.102	0.1	0.1	0.099	0.1	0.1	0.099	0.099	0.099	0.099	0.099	0.098	0.097	0.097	0.097	0.097	0.096	0.096	0.096	0.095	0.095	0.095	0.094	0.094	0.095	0.094	0.094	0.094	0.093	0.093	0.093
VNG0194H	6	VNG0194H: 6	3	c	0.111	0.103	0.105	0.106	0.107	0.107	0.107	0.107	0.107	0.107	0.108	0.108	0.108	0.107	0.108	0.111	0.111	0.111	0.107	0.107	0.108	0.107	0.107	0.107	0.106	0.105	0.106	0.106	0.105	0.105	0.104	0.104	0.104	0.104	0.103	0.103	0.103	0.103	0.103	0.102	0.102	0.102	0.102	0.102	0.101
VNG0194H	6	VNG0194H: 6	3	d	0.112	0.107	0.113	0.114	0.115	0.115	0.116	0.116	0.116	0.116	0.117	0.117	0.117	0.117	0.117	0.121	0.121	0.121	0.117	0.117	0.117	0.117	0.116	0.116	0.116	0.116	0.116	0.116	0.115	0.114	0.114	0.114	0.114	0.113	0.113	0.113	0.113	0.112	0.112	0.112	0.112	0.111	0.111	0.111	0.111
VNG0194H	6	VNG0194H: 6	4	a	0.109	0.1	0.102	0.103	0.102	0.102	0.102	0.101	0.101	0.1	0.1	0.1	0.099	0.098	0.097	0.098	0.098	0.098	0.095	0.095	0.095	0.095	0.094	0.094	0.094	0.093	0.094	0.094	0.094	0.093	0.093	0.093	0.093	0.093	0.092	0.092	0.093	0.093	0.092	0.092	0.092	0.092	0.092	0.092	0.092
VNG0194H	6	VNG0194H: 6	4	b	0.108	0.1	0.103	0.103	0.102	0.103	0.102	0.102	0.102	0.102	0.101	0.101	0.1	0.1	0.1	0.101	0.1	0.1	0.098	0.097	0.097	0.096	0.096	0.095	0.095	0.094	0.094	0.094	0.094	0.094	0.093	0.093	0.094	0.093	0.093	0.093	0.093	0.093	0.093	0.092	0.093	0.092	0.093	0.092	0.092
VNG0194H	6	VNG0194H: 6	4	c	0.105	0.096	0.099	0.099	0.099	0.098	0.098	0.098	0.098	0.098	0.098	0.098	0.097	0.096	0.096	0.097	0.097	0.097	0.096	0.095	0.095	0.094	0.094	0.093	0.093	0.093	0.093	0.093	0.092	0.092	0.092	0.091	0.091	0.091	0.091	0.091	0.091	0.091	0.091	0.09	0.091	0.09	0.09	0.09	0.09
VNG0194H	6	VNG0194H: 6	4	d	0.11	0.1	0.104	0.106	0.107	0.109	0.11	0.111	0.113	0.114	0.116	0.118	0.12	0.122	0.124	0.128	0.131	0.134	0.136	0.139	0.142	0.147	0.151	0.156	0.16	0.165	0.171	0.177	0.181	0.187	0.191	0.199	0.204	0.209	0.216	0.223	0.228	0.234	0.243	0.248	0.252	0.257	0.262	0.266	0.279
VNG0194H	6	VNG0194H: 6	5	a	0.107	0.115	0.115	0.119	0.123	0.122	0.124	0.124	0.124	0.121	0.123	0.123	0.124	0.121	0.124	0.124	0.124	0.125	0.124	0.123	0.123	0.12	0.124	0.124	0.124	0.124	0.122	0.124	0.125	0.123	0.124	0.126	0.125	0.125	0.125	0.126	0.126	0.127	0.127	0.127	0.128	0.128	0.128	0.126	0.127
VNG0194H	6	VNG0194H: 6	5	b	0.105	0.111	0.112	0.114	0.116	0.115	0.116	0.115	0.115	0.113	0.114	0.114	0.113	0.112	0.113	0.113	0.112	0.112	0.112	0.111	0.111	0.108	0.11	0.11	0.109	0.11	0.107	0.108	0.108	0.106	0.107	0.107	0.106	0.106	0.105	0.105	0.105	0.104	0.104	0.103	0.103	0.103	0.102	0.1	0.1
VNG0194H	6	VNG0194H: 6	5	c	0.102	0.11	0.112	0.113	0.115	0.114	0.114	0.115	0.114	0.113	0.113	0.114	0.113	0.113	0.114	0.114	0.113	0.114	0.113	0.114	0.113	0.112	0.114	0.114	0.114	0.114	0.113	0.114	0.114	0.113	0.114	0.113	0.114	0.114	0.114	0.114	0.114	0.114	0.115	0.114	0.114	0.114	0.114	0.114	0.113
VNG0194H	6	VNG0194H: 6	6	a	0.102	0.107	0.109	0.11	0.113	0.112	0.113	0.114	0.114	0.113	0.115	0.116	0.116	0.117	0.118	0.119	0.121	0.122	0.123	0.125	0.126	0.126	0.13	0.132	0.134	0.136	0.138	0.141	0.144	0.145	0.149	0.152	0.155	0.158	0.162	0.167	0.171	0.175	0.179	0.183	0.188	0.193	0.197	0.202	0.207
VNG0194H	6	VNG0194H: 6	6	b	0.095	0.103	0.103	0.105	0.106	0.106	0.106	0.106	0.106	0.105	0.106	0.105	0.106	0.105	0.105	0.105	0.105	0.104	0.105	0.105	0.105	0.103	0.105	0.105	0.104	0.104	0.104	0.104	0.105	0.104	0.104	0.104	0.104	0.105	0.104	0.104	0.104	0.104	0.104	0.104	0.104	0.104	0.103	0.103	0.103
VNG0194H	6	VNG0194H: 6	6	c	0.102	0.108	0.108	0.11	0.112	0.111	0.112	0.114	0.114	0.113	0.114	0.116	0.117	0.116	0.119	0.119	0.121	0.123	0.124	0.125	0.127	0.127	0.131	0.133	0.134	0.137	0.138	0.142	0.144	0.146	0.15	0.154	0.157	0.161	0.165	0.169	0.173	0.177	0.182	0.187	0.191	0.197	0.202	0.206	0.213
VNG0194H	6	VNG0194H: 6	7	a	0.103	0.114	0.116	0.121	0.125	0.123	0.124	0.125	0.126	0.124	0.126	0.127	0.128	0.128	0.13	0.132	0.133	0.133	0.135	0.137	0.138	0.138	0.143	0.146	0.148	0.149	0.151	0.155	0.159	0.159	0.164	0.168	0.172	0.176	0.181	0.185	0.189	0.194	0.2	0.205	0.211	0.217	0.223	0.227	0.234
VNG0194H	6	VNG0194H: 6	7	b	0.101	0.111	0.113	0.117	0.118	0.118	0.119	0.12	0.12	0.119	0.121	0.122	0.122	0.123	0.125	0.126	0.127	0.128	0.13	0.132	0.134	0.133	0.137	0.14	0.141	0.143	0.146	0.149	0.152	0.154	0.158	0.162	0.165	0.169	0.174	0.178	0.183	0.187	0.193	0.198	0.204	0.21	0.216	0.221	0.227
VNG0194H	6	VNG0194H: 6	7	c	0.105	0.112	0.115	0.118	0.12	0.12	0.12	0.121	0.123	0.122	0.125	0.126	0.126	0.128	0.13	0.131	0.133	0.135	0.136	0.139	0.141	0.141	0.146	0.149	0.152	0.155	0.158	0.162	0.166	0.169	0.174	0.18	0.184	0.189	0.195	0.2	0.207	0.213	0.221	0.228	0.236	0.243	0.25	0.257	0.265
VNG0194H	6	VNG0194H: 6	8	a	0.103	0.123	0.132	0.138	0.141	0.145	0.147	0.148	0.15	0.151	0.152	0.153	0.155	0.155	0.156	0.157	0.158	0.157	0.143	0.143	0.143	0.143	0.143	0.143	0.143	0.143	0.142	0.142	0.142	0.142	0.142	0.143	0.143	0.143	0.142	0.141	0.142	0.143	0.141	0.142	0.142	0.142	0.142	0.142	0.142
VNG0194H	6	VNG0194H: 6	8	b	0.1	0.094	0.096	0.097	0.098	0.098	0.099	0.099	0.098	0.098	0.097	0.096	0.096	0.095	0.094	0.095	0.095	0.093	0.093	0.092	0.091	0.091	0.09	0.09	0.088	0.087	0.087	0.087	0.086	0.086	0.086	0.086	0.086	0.086	0.086	0.086	0.086	0.086	0.086	0.085	0.086	0.086	0.086	0.086	0.086
VNG0194H	6	VNG0194H: 6	8	c	0.1	0.093	0.095	0.096	0.098	0.098	0.099	0.098	0.098	0.099	0.098	0.096	0.097	0.096	0.095	0.094	0.094	0.092	0.091	0.091	0.09	0.089	0.089	0.088	0.087	0.086	0.085	0.085	0.085	0.085	0.085	0.085	0.085	0.085	0.085	0.084	0.085	0.084	0.084	0.084	0.085	0.085	0.085	0.085	0.085
VNG0194H	6	VNG0194H: 6	9	a	0.102	0.094	0.094	0.095	0.096	0.097	0.097	0.097	0.096	0.097	0.096	0.095	0.094	0.094	0.093	0.093	0.093	0.092	0.092	0.091	0.09	0.089	0.089	0.089	0.088	0.087	0.087	0.087	0.087	0.086	0.086	0.086	0.086	0.086	0.086	0.086	0.087	0.087	0.087	0.086	0.087	0.087	0.087	0.087	0.087
VNG0194H	6	VNG0194H: 6	9	b	0.102	0.096	0.097	0.097	0.098	0.099	0.1	0.1	0.1	0.101	0.101	0.1	0.1	0.1	0.1	0.099	0.1	0.098	0.098	0.097	0.097	0.097	0.097	0.097	0.093	0.093	0.092	0.093	0.093	0.092	0.093	0.094	0.093	0.094	0.094	0.097	0.098	0.094	0.099	0.095	0.1	0.101	0.101	0.101	0.101
VNG0194H	6	VNG0194H: 6	9	c	0.104	0.11	0.118	0.121	0.124	0.126	0.128	0.129	0.13	0.131	0.132	0.131	0.132	0.133	0.134	0.133	0.134	0.133	0.133	0.133	0.133	0.133	0.133	0.133	0.132	0.131	0.131	0.131	0.131	0.131	0.131	0.131	0.131	0.131	0.131	0.131	0.131	0.131	0.131	0.13	0.13	0.131	0.131	0.131	0.131
VNG0194H	6	VNG0194H: 6	10	a	0.106	0.112	0.119	0.123	0.127	0.131	0.133	0.134	0.135	0.137	0.138	0.138	0.139	0.14	0.14	0.141	0.141	0.14	0.14	0.14	0.14	0.139	0.14	0.139	0.138	0.137	0.137	0.137	0.137	0.137	0.136	0.136	0.136	0.136	0.136	0.135	0.135	0.136	0.136	0.135	0.136	0.136	0.136	0.136	0.136
VNG0194H	6	VNG0194H: 6	10	b	0.108	0.096	0.098	0.099	0.101	0.102	0.102	0.101	0.102	0.102	0.101	0.1	0.1	0.1	0.1	0.099	0.099	0.097	0.097	0.096	0.095	0.095	0.094	0.094	0.091	0.09	0.09	0.089	0.089	0.089	0.089	0.089	0.088	0.088	0.088	0.089	0.089	0.088	0.089	0.087	0.089	0.089	0.089	0.089	0.089
VNG0194H	6	VNG0194H: 6	10	c	0.104	0.098	0.099	0.101	0.102	0.102	0.103	0.103	0.103	0.103	0.101	0.101	0.101	0.101	0.101	0.1	0.101	0.099	0.099	0.098	0.097	0.097	0.096	0.095	0.093	0.092	0.091	0.091	0.09	0.089	0.089	0.089	0.089	0.088	0.088	0.089	0.089	0.088	0.088	0.087	0.088	0.089	0.088	0.088	0.088
VNG0194H	6	VNG0194H: 6	11	a	0.101	0.095	0.096	0.096	0.099	0.1	0.098	0.098	0.098	0.098	0.097	0.097	0.097	0.096	0.096	0.095	0.095	0.094	0.093	0.093	0.092	0.092	0.092	0.091	0.089	0.088	0.088	0.087	0.087	0.087	0.087	0.087	0.086	0.086	0.086	0.087	0.087	0.086	0.087	0.085	0.086	0.087	0.087	0.087	0.087
VNG0194H	6	VNG0194H: 6	11	b	0.1	0.095	0.095	0.096	0.097	0.098	0.097	0.097	0.097	0.097	0.096	0.095	0.095	0.095	0.094	0.094	0.094	0.092	0.091	0.091	0.09	0.09	0.089	0.089	0.087	0.087	0.086	0.086	0.086	0.086	0.086	0.086	0.086	0.086	0.086	0.087	0.087	0.086	0.086	0.085	0.086	0.087	0.087	0.086	0.086
VNG0194H	6	VNG0194H: 6	11	c	0.097	0.091	0.093	0.093	0.094	0.095	0.096	0.097	0.096	0.097	0.096	0.095	0.094	0.094	0.092	0.093	0.093	0.092	0.091	0.091	0.09	0.09	0.09	0.089	0.088	0.087	0.087	0.086	0.086	0.086	0.086	0.086	0.086	0.086	0.086	0.086	0.087	0.086	0.086	0.086	0.087	0.087	0.087	0.087	0.087
[truncated: 100 more columns]
